# Supplementary material for: Novel methodology for assessing total recovery time in response to unexpected perturbations while walking
Source: PLoS One. 2020 Jun 3;15(6):e0233510. doi: 10.1371/journal.pone.0233510 (PMC7269230; doi:10.1371/journal.pone.0233510)
Supplement: S1 Data — (XLSX) [file pone.0233510.s004.xlsx]

## Sheet: Young and older adults
FN1	pert_type	cohort_YA1_OA0	ST0_DT1	rec_time_length1	steps2rec_length1	coments_length1_1	coments_length2_1	rec_time_width1	steps2rec_width1	coments_width1_1	coments_width2_1
BP572_Bridge_0003_pert1	PRtToRt	1	0	4.0163	9			13.158	27
BP572_Bridge_0006_pert1	PRtToRt	1	0	4.0326	9			10.1243	21
BP572_Bridge_0007_pert1	PRtMsRt	1	0			no deviation		4.1826	9
BP572_Bridge_0007_pert5	PRtMsRt	1	0	14.1993	29			5.2076	11
BP572_Bridge_DT_0002_pert1	PRtMsLt	1	1	4.2034	9			5.2617	11
BP572_Bridge_DT_0002_pert3	PRtMsRt	1	1			no deviation		4.175	9
BP572_Bridge_DT_0002_pert4	PLtMsRt	1	1	4.25	9			8.8167	18
BP572_Bridge_DT_0003_pert1	PRtToRt	1	1	4.1837	9			4.1837	9
BP572_Bridge_DT_0003_pert2	PLtMsRt	1	1	4.0584	9			7.6667	16
BP572_Bridge_DT_0004_pert2	PRtMsRt	1	1	5.9503	13			5.0003	11
BP572_Bridge_DT_0004_pert3	PRtMsLt	1	1	6.317	13			5.8003	12
BP572_Bridge_DT_0004_pert4	PRtIcLt	1	1	4.3003	9			11.567	23
BP572_Bridge_DT_0004_pert5	PRtIcLt	1	1	4.2003	9			4.7003	10
BP572_Park_Pert_0001_pert1	PLtMsRt	1	0	4.7493	10			4.2243	9
BP572_Park_Pert_0001_pert3	TmMsLt	1	0	4.158	10			10.3413	22
BP572_Park_Pert_0001_pert4	TmMsLt	1	0	4.2327	10			5.2827	12
BP572_Park_Pert_0001_pert5	PLtMsRt	1	0	15.25	29			15.775	30
BP572_Park_Pert_0002_pert1	TmMsRt	1	0	3.9423	9			10.1756	21
BP572_Park_Pert_0002_pert2	TmMsRt	1	0	3.6506	8			5.2006	11
BP572_Park_Pert_0002_pert3	PRtMsRt	1	0	4.4006	10			4.4006	10
BP572_Park_Pert_0002_pert5	TmMsLt	1	0	4.1833	10			4.1833	10
BP572_Park_Pert_0002_pert6	TmMsLt	1	0	9.425	19			4.7166	10
BP572_Park_Pert_0002_pert7	PRtMsRt	1	0	4.6	10			6.7083	14
BP572_Park_Pert_0003_pert1	TmMsLt	1	0	4.0497	10			5.5997	13
BP572_Park_Pert_0003_pert2	PRtMsRt	1	0	4.6584	10			5.675	12
BP572_Park_Pert_0003_pert5	TmMsRt	1	0	8.3254	17					no deviation
BP572_Park_Pert_0003_pert6	TmMsRt	1	0	3.2087	7						not found
BP572_Park_Pert_0003_pert7	TmMsRt	1	0	4.7834	10					no deviation
BP572_Park_Pert_DT_0001_pert1	TmMsRt	1	1	7.6913	15			8.858	17
BP572_Park_Pert_DT_0001_pert2	PLtMsLt	1	1	4.65	10			4.65	10
BP572_Park_Pert_DT_0001_pert4	PLtMsLt	1	1	9.2913	19			8.658	18
BP572_Park_Pert_DT_0001_pert5	PRtMsRt	1	1	4.5166	10			4.5166	10
BP572_Park_Pert_DT_0002_pert1	TmMsLt	1	1	4.4163	11			3.383	9
BP572_Park_Pert_DT_0002_pert2	PRtMsRt	1	1	4.3333	10			5.4	12
BP572_Park_Pert_DT_0002_pert3	PRtToRt	1	1	4.2667	9			17.3917	34
BP572_Park_Pert_DT_0002_pert4	PLtToRt	1	1	4.633	10			7.2497	15
BP572_Park_Pert_DT_0002_pert5	PRtMsRt	1	1	4.7917	10			5.3417	11
BP572_Park_Pert_DT_0003_pert1	PLtMsRt	1	1	5.8256	12			10.109	20
BP572_Park_Pert_DT_0003_pert2	TmMsLt	1	1	4.1923	9			13.1256	26
DB546_Birdge_DT_0001_pert1	PRtMsLt	0	1	7.609	16			4.959	11
DB546_Birdge_DT_0001_pert2	PRtToRt	0	1	4.65067	10			18.484	38
DB546_Birdge_DT_0001_pert3	PLtToRt	0	1	8.07534	17			8.57534	18
DB546_Birdge_DT_0001_pert4	PRtIcRt	0	1	6.70067	15			4.709	11
DB546_Birdge_DT_0001_pert5	PRtToLt	0	1	7.07534	14			4.95867	10
DB546_Park_Pert_0001_pert1	PRtMsLt	0	0	4.75867	10			5.80033	12
DB546_Park_Pert_0001_pert10	TmToRt	0	0	4.51633	10			2.94133	7
DB546_Park_Pert_0001_pert11	PRtMsRt	0	0	18.0917	35			16.3	32
DB546_Park_Pert_0001_pert2	PRtToRt	0	0	15.3247	31			4.66633	10
DB546_Park_Pert_0001_pert3	TmMsRt	0	0	4.25033	10					no deviation
DB546_Park_Pert_0001_pert4	PLtMsLt	0	0	13.4163	28			12.908	27
DB546_Park_Pert_0001_pert5	PRtMsRt	0	0	4.69967	10			10.0747	20
DB546_Park_Pert_0001_pert6	PLtToLt	0	0	5.53367	11			7.15033	14
DB546_Park_Pert_0001_pert7	PLtToRt	0	0	6.30033	13			10.867	22
DB546_Park_Pert_0001_pert8	TmMsLt	0	0	4.46667	10			5.55	12
DB546_Park_Pert_0001_pert9	PLtToLt	0	0	3.78333	8			9.25	19
DB546_Park_Pert_DT_0001_pert1	PRtMsRt	0	1	10.9673	22			4.059	9
DB546_Park_Pert_DT_0001_pert2	PRtMsRt	0	1	5.159	10			5.72566	11
DB546_Park_Pert_DT_0001_pert3	PLtMsRt	0	1	5.38366	11			12.0003	23
DB546_Park_Pert_DT_0001_pert4	TmMsRt	0	1	19.9253	39			33.6003	66
DB546_Park_Pert_DT_0001_pert5	TmToRt	0	1	17.9417	34			20.625	39
DB546_Park_Pert_DT_0001_pert6	PLtMsLt	0	1	4.23333	10			4.23333	10
DB546_Park_Pert_DT_0001_pert7	PLtMsRt	0	1	12.3587	23			16.092	30
DB546_Park_Pert_DT_0001_pert8	PRtMsRt	0	1	4.61733	10			4.61733	10
DB853_Bridge_0001_pert2	TmMsRt	1	0	3.90936	9			4.47536	10
DB853_Bridge_0001_pert3	PRtMsLt	1	0	4.43036	9			5.57236	11
DB853_Bridge_0001_pert5	TmMsLt	1	0	6.57866	12			4.77866	9
DB853_Bridge_0001_pert6	PLtMsLt	1	0	5.93314	11			6.52514	12
DB853_Bridge_0001_pert7	PRtIcRt	1	0	5.41758	10			5.41758	10
DB853_Bridge_0003_pert1	TmMsLt	1	0	7.78638	13			10.4194	17
DB853_Bridge_0003_pert2	TmMsRt	1	0	5.28692	10			6.61192	12
DB853_Bridge_0003_pert3	PRtMsLt	1	0	4.7246	9			5.9996	11
DB853_Bridge_0004_pert1	PRtMsRt	1	0	5.05607	9			6.93107	12
DB853_Bridge_DT_0004_pert2	TmMsRt	1	1	24.4657	37						not found
DB853_Bridge_DT_0004_pert3	TmMsRt	1	1	4.05315	7			22.3952	36
DB853_Bridge_DT_0004_pert4	PRtIcLt	1	1	8.50774	14			6.49974	11
DB853_Park_0001_pert2	PLtMsLt	1	0	8.7	15			5.517	10
DB853_Park_0002_pert1	PRtToRt	1	0	4.709	9			21.626	39
DB853_Park_0002_pert5	TmMsLt	1	0			no deviation				no deviation
DB853_Park_0002_pert6	TmMsRt	1	0	4.458	9			5.083	10
DB853_Park_0002_pert7	TmMsRt	1	0				not found			no deviation
DB853_Park_0002_pert8	PLtToRt	1	0			no deviation		5.034	9
DB853_Park_0003_pert1	PLtMsLt	1	0	4.434	8			6.317	11
DB853_Park_0003_pert6	PLtToRt	1	0	4.266	8			7.5	13
DB853_Park_DT_0001_pert2	TmMsLt	1	1	5.35	10			6.583	12
DB853_Park_DT_0001_pert3	PRtMsLt	1	1	5.474	10			4.899	9
DB853_Park_DT_0001_pert6	TmMsRt	1	1	5.775	11			4.491	9
DB853_Park_DT_0002_pert3	PRtMsLt	1	1	4.025	8			5.842	11
DB853_Park_DT_0002_pert4	PLtMsRt	1	1	4.809	9			4.809	9
DB853_Park_DT_0002_pert5	TmMsLt	1	1	5.242	10			5.242	10
DB853_Park_DT_0003_pert1	TmMsRt	1	1	4.058	8			4.691	9
DB853_Park_DT_0003_pert2	PLtToRt	1	1	5.233	10			5.233	10
DB853_Park_DT_0003_pert3	TmMsLt	1	1			no deviation					not found
DB853_Park_DT_0003_pert4	TmMsRt	1	1	18.941	34			6.833	13
DB853_Park_DT_0003_pert5	TmMsLt	1	1				not found				not found
EL578_Birdge_0001_pert1	TmToLt	0	0	4.725	8					no deviation
EL578_Birdge_0001_pert2	PLtMsLt	0	0	6.417	13			10.7587	20
EL578_Birdge_0001_pert3	PLtMsLt	0	0	23.3833	40			5.1	11
EL578_Birdge_0001_pert4	TmMsLt	0	0	5.8837	12			12.3503	23
EL578_Park_0001_pert1	PLtMsLt	0	0	5.3587	11			3.8503	8
EL578_Park_0001_pert2	TmMsRt	0	0	3.8163	9						not found
EL578_Park_0001_pert3	TmMsRt	0	0	4.5913	10			4.5913	10
EL578_Park_0001_pert4	TmToRt	0	0	5.0083	11			4.475	10
EL578_Park_0001_pert5	PRtMsLt	0	0	5.5753	12			17.7503	36
EL578_Park_0001_pert6	PLtMsLt	0	0	4.9333	11			4.9333	11
EL578_Park_0001_pert7	PLtMsLt	0	0	3.6083	9			3.1167	8
EL578_Park_0001_pert8	TmToRt	0	0	7.7997	17			8.7997	19
EL578_Park_0001_pert9	TmMsLt	0	0	8.942	19					no deviation
EL578_Park_0002_pert1	TmToRt	0	0	11.166	21			9.391	18
EL578_Park_0002_pert2	TmMsLt	0	0	5.1327	10						not found
EL578_Park_0002_pert3	TmMsLt	0	0	5.1247	10			5.1247	10
EL578_Park_0002_pert4	TmToRt	0	0	4.15	8						not found
EL578_Park_0002_pert5	TmMsLt	0	0	4.6917	10			4.6917	10
EL578_Park_0002_pert6	TmToLt	0	0			no deviation					not found
EL578_Park_0002_pert7	PRtMsLt	0	0	5.2914	11			4.7914	10
EL578_Park_DT_0001_pert1	PRtMsLt	0	1	5.0674	8			5.834	9
EL578_Park_DT_0001_pert2	PRtMsRt	0	1	29.2334	42					no deviation
EL578_Park_DT_0001_pert3	TmToLt	0	1	5.3837	13			20.1837	38
EL578_Park_DT_0001_pert4	PRtMsLt	0	1	6.2917	12			11.2917	21
EL578_Park_DT_0001_pert5	TmMsRt	0	1	10.6757	21			11.1924	22
EL578_Park_DT_0001_pert6	PLtMsLt	0	1	4.6924	10			4.084	9
EL578_Park_DT_0001_pert7	TmMsLt	0	1	4.6007	10					no deviation
EL578_Park_DT_0002_pert1	PLtMsRt	0	1	5.1674	9						not found
EL578_Park_DT_0002_pert2	PRtMsLt	0	1	5.5004	12			5.5004	12
EL578_Park_DT_0002_pert3	PRtMsRt	0	1	4.5334	10			4.5334	10
HR118_Birdge_Pert_0001_pert1	TmMsRt	0	0	7.49133	15			4.458	9
HR118_Birdge_Pert_0001_pert2	PLtMsRt	0	0	33.242	68			5.517	12
HR118_Birdge_Pert_0001_pert3	PLtMsRt	0	0	4.5	10			6.95833	15
HR118_Birdge_Pert_0001_pert4	PLtMsRt	0	0	13.9253	29			6.00033	13
HR118_Birdge_Pert_0001_pert5	PRtMsRt	0	0	3.49967	8			5.89967	13
HR118_Birdge_Pert_0001_pert6	PRtMsLt	0	0	3.94167	9			4.45	10
HR118_Birdge_Pert_0001_pert7	PRtMsRt	0	0	15.2667	32			11.85	25
HR118_Birdge_Pert_0001_pert8	PRtMsRt	0	0	4.67533	10			8.60867	18
HR118_Birdge_Pert_0002_pert1	PLtMsLt	0	0	8.9	19			13.3583	28
HR118_Birdge_Pert_0002_pert2	PRtMsLt	0	0	9.84934	21			9.84934	21
HR118_Birdge_Pert_0002_pert3	PLtMsRt	0	0	4.02467	9			4.56634	10
HR118_Birdge_Pert_0002_pert4	PLtMsRt	0	0	4.983	11			5.42467	12
HR118_Birdge_Pert_DT_0001_pert1	PLtIcLt	0	1	4.91734	10			6.40901	13
HR118_Birdge_Pert_DT_0001_pert2	PLtMsRt	0	1	4.859	11			6.30067	14
HR118_Birdge_Pert_DT_0001_pert3	PRtMsLt	0	1	4.57567	11			5.49234	13
HR118_Birdge_Pert_DT_0001_pert4	TmToLt	0	1	6.15834	14			5.17501	12
HR118_Birdge_Pert_DT_0001_pert5	PRtMsRt	0	1	3.875	9			4.39167	10
HR118_Birdge_Pert_DT_0001_pert6	TmMsRt	0	1	7.309	17						not found
HR118_Birdge_Pert_DT_0001_pert7	PLtMsLt	0	1	5.35034	12			4.85034	11
HR118_Birdge_Pert_DT_0001_pert8	PLtMsLt	0	1	8.52567	18			5.034	11
HR118_Birdge_Pert_DT_0002_pert1	PRtMsRt	0	1	3.61734	8			4.109	9
HR118_Birdge_Pert_DT_0002_pert2	PLtToRt	0	1	8.75867	18			4.35867	9
HR118_Birdge_Pert_DT_0002_pert3	PRtToLt	0	1	5.16667	11			5.16667	11
HR118_Park_Pert_0001_pert1	PRtIcRt	0	0	11.5833	26			5	12
HR118_Park_Pert_0001_pert2	PLtMsLt	0	0	4.34133	10			4.34133	10
HR118_Park_Pert_0001_pert3	PRtMsRt	0	0	3.54933	9			11.6577	27
HR118_Park_Pert_0001_pert4	PLtMsRt	0	0	4.6	11			11.0833	25
HR118_Park_Pert_0001_pert5	PRtMsLt	0	0	4.32433	10			7.48266	17
HR118_Park_Pert_0001_pert6	PLtToRt	0	0	10.5333	23			11.4917	25
HR118_Park_Pert_0001_pert7	TmMsLt	0	0	4.17433	11					no deviation
HR118_Park_Pert_0001_pert8	PLtMsRt	0	0	8.19166	19			5.89166	14
HR118_Park_Pert_0001_pert9	TmMsLt	0	0	4.08266	10			5.95766	14
HR118_Park_Pert_0002_pert1	PRtMsRt	0	0	4.12534	10			8.88367	20
HR118_Park_Pert_0002_pert2	PRtMsRt	0	0	5.90834	13			4.975	11
HR118_Park_Pert_0002_pert3	PLtMsLt	0	0	5.059	12			4.16734	10
HR118_Park_Pert_0002_pert4	TmMsRt	0	0	4.32567	11			5.284	13
HR118_Park_Pert_0002_pert5	TmMsRt	0	0	4.20867	11			3.75034	10
HR118_Park_Pert_DT_0001_pert1	PLtMsRt	0	1	3.992	9			6.542	14
HR118_Park_Pert_DT_0001_pert2	PLtMsLt	0	1	4.084	10			5.40067	13
HR118_Park_Pert_DT_0001_pert3	PRtMsLt	0	1	3.30034	8			6.07534	14
HR118_Park_Pert_DT_0001_pert4	PLtMsRt	0	1	3.55867	8			12.742	28
HR118_Park_Pert_DT_0001_pert5	TmMsLt	0	1	4.642	12			3.27534	9
HR118_Park_Pert_DT_0001_pert6	PLtMsRt	0	1	14.567	32			7.33367	17
HR118_Park_Pert_DT_0001_pert7	PRtToLt	0	1	4.89167	11			4.89167	11
HR118_Park_Pert_DT_0001_pert8	PLtMsLt	0	1	5.11667	12			4.175	10
HR118_Park_Pert_DT_0002_pert1	PLtMsLt	0	1	4.267	10			5.192	12
HR118_Park_Pert_DT_0002_pert2	TmMsRt	0	1	4.158	11			7.39967	18
HR118_Park_Pert_DT_0002_pert3	PLtToLt	0	1	3.36667	8			5.16667	12
HR118_Park_Pert_DT_0002_pert4	TmMsLt	0	1			no deviation				no deviation
HZ327_Birdge_Pert_0001_pert1	PLtMsLt	1	0	4.759	10			5.326	11
HZ327_Birdge_Pert_0001_pert2	PRtMsRt	1	0	5.142	10			4.584	9
HZ327_Birdge_Pert_0001_pert3	PLtMsRt	1	0	4.534	9			4.534	9
HZ327_Birdge_Pert_0001_pert4	TmMsLt	1	0	5.35	12			8.175	17
HZ327_Birdge_Pert_0001_pert5	PLtMsRt	1	0	4.301	9			4.826	10
HZ327_Birdge_Pert_0001_pert6	TmMsLt	1	0	6.609	13					no deviation
HZ327_Birdge_Pert_0001_pert7	PLtToRt	1	0	6.643	13			5.534	11
HZ327_Birdge_Pert_0001_pert8	PRtMsRt	1	0	5.992	12			4.892	10
HZ327_Birdge_Pert_0001_pert9	TmMsRt	1	0	10.201	20			20.218	39
HZ327_Birdge_Pert_0002_pert1	PRtMsRt	1	0	4.742	10			4.742	10
HZ327_Birdge_Pert_0002_pert2	PLtMsLt	1	0	4.917	10			4.384	9
HZ327_Birdge_Pert_0002_pert3	PRtMsLt	1	0	4.517	9			4.517	9
HZ327_Birdge_Pert_0002_pert4	TmMsLt	1	0	4.425	9			8.3	16
HZ327_Birdge_Pert_DT_0001_pert1	TmMsRt	1	1	4.05	9					no deviation
HZ327_Birdge_Pert_DT_0001_pert2	PLtMsLt	1	1	4.767	10			4.767	10
HZ327_Birdge_Pert_DT_0001_pert3	PLtMsLt	1	1	5.409	11			6.476	13
HZ327_Birdge_Pert_DT_0001_pert4	PLtMsLt	1	1	5.017	10			7.134	14
HZ327_Birdge_Pert_DT_0001_pert5	PRtToRt	1	1	5.292	11			4.234	9
HZ327_Birdge_Pert_DT_0001_pert6	PLtMsRt	1	1	4.65	10			7.4	15
HZ327_Birdge_Pert_DT_0001_pert7	TmMsLt	1	1	4.875	10			14.542	28
HZ327_Birdge_Pert_DT_0001_pert8	PLtMsRt	1	1	6.35	13			7.425	15
HZ327_Birdge_Pert_DT_0002_pert1	PRtMsLt	1	1	4.359	9			4.359	9
HZ327_Birdge_Pert_DT_0002_pert2	PLtIcLt	1	1	5.517	11			14.55	28
HZ327_Birdge_Pert_DT_0002_pert3	TmToRt	1	1	4.892	10					no deviation
HZ327_Birdge_Pert_DT_0002_pert4	TmMsRt	1	1	5.65	13			5.108	12
HZ327_Park_Pert_0001_pert1	PLtMsLt	1	0	5.334	11			4.825	10
HZ327_Park_Pert_0001_pert2	TmMsRt	1	0	4.226	10			4.226	10
HZ327_Park_Pert_0001_pert3	PLtMsRt	1	0	4.742	10			4.217	9
HZ327_Park_Pert_0001_pert4	TmMsLt	1	0	4.35	10			17.292	35
HZ327_Park_Pert_0001_pert5	PLtMsRt	1	0	4.225	9			9.384	19
HZ327_Park_Pert_0001_pert6	PLtMsLt	1	0	6.583	13			5.008	10
HZ327_Park_Pert_0001_pert7	TmMsRt	1	0	4.392	10			6.467	14
HZ327_Park_Pert_0001_pert8	PRtMsLt	1	0	10.025	20			4.825	10
HZ327_Park_Pert_0001_pert9	TmMsRt	1	0	4.3	10					no deviation
HZ327_Park_Pert_0002_pert1	PLtMsLt	1	0	4.85	10			5.367	11
HZ327_Park_Pert_0002_pert2	PLtMsLt	1	0	4.833	10			5.358	11
HZ327_Park_Pert_0002_pert3	PLtMsLt	1	0	5.934	12			11.175	22
HZ327_Park_Pert_DT_0001_pert1	PRtMsLt	1	1	14.392	27			6.117	12
HZ327_Park_Pert_DT_0001_pert10	TmMsRt	1	1	5.492	12			3.908	9
HZ327_Park_Pert_DT_0001_pert2	PRtMsLt	1	1	11.683	22			4.542	9
HZ327_Park_Pert_DT_0001_pert3	PRtMsRt	1	1	7.3	14			5.117	10
HZ327_Park_Pert_DT_0001_pert4	PRtMsRt	1	1	4.15	9			12.642	25
HZ327_Park_Pert_DT_0001_pert5	TmMsLt	1	1	5.483	11						not found
HZ327_Park_Pert_DT_0001_pert6	TmMsLt	1	1	4.425	10			3.383	8
HZ327_Park_Pert_DT_0001_pert7	PLtMsLt	1	1	4.9	10			5.966	12
HZ327_Park_Pert_DT_0001_pert8	TmToLt	1	1	4.317	9			8.075	16
HZ327_Park_Pert_DT_0001_pert9	TmIcLt	1	1	4.525	9						not found
HZ327_Park_Pert_DT_0002_pert1	PLtMsLt	1	1	6.25	12			5.709	11
HZ327_Park_Pert_DT_0002_pert2	PRtMsRt	1	1	3.967	8			5.025	10
HZ327_Park_Pert_DT_0002_pert3	TmMsLt	1	1	4.842	10			12.375	24
HZ327_Park_Pert_DT_0002_pert4	TmMsRt	1	1	4.375	10			5.433	12
IP529_Birdge_Pert_0001_pert1	PRtMsLt	0	0	4.40833	9			4.40833	9
IP529_Birdge_Pert_0001_pert2	PRtMsLt	0	0	13.4167	25			9.66666	18
IP529_Birdge_Pert_0001_pert3	PLtMsRt	0	0	4.866	10			4.341	9
IP529_Birdge_Pert_0001_pert4	PLtMsRt	0	0	4.31666	9			4.31666	9
IP529_Birdge_Pert_0001_pert5	PRtMsLt	0	0	4.34133	9			4.34133	9
IP529_Birdge_Pert_0001_pert6	PLtMsRt	0	0	4.89999	10			8.225	16
IP529_Birdge_Pert_DT_0001_pert1	TmMsRt	0	1	4.39134	9					no deviation
IP529_Birdge_Pert_DT_0001_pert2	PLtMsLt	0	1	4.53267	10			6.116	13
IP529_Birdge_Pert_DT_0001_pert3	PRtMsRt	0	1	4.71667	10			4.71667	10
IP529_Birdge_Pert_DT_0001_pert4	TmMsLt	0	1	4.94134	11			4.39967	10
IP529_Birdge_Pert_DT_0001_pert5	TmMsRt	0	1	4.43334	11			6.1	14
IP529_Birdge_Pert_DT_0001_pert6	PRtMsLt	0	1	4.891	10			5.416	11
IP529_Birdge_Pert_DT_0001_pert7	TmMsLt	0	1	4.06667	9			5.775	12
IP529_Birdge_Pert_DT_0001_pert8	TmMsLt	0	1	4.15	10			11.05	22
IP529_Birdge_Pert_DT_0002_pert1	PLtMsRt	0	1	6.3	14			5.275	12
IP529_Birdge_Pert_DT_0002_pert2	PLtToRt	0	1	6.60833	13			5.50833	11
IP529_Birdge_Pert_DT_0002_pert3	TmMsRt	0	1	4.79967	11			16.3913	32
IP529_Park_Pert_0001_pert1	PLtMsLt	0	0	4.775	10			4.775	10
IP529_Park_Pert_0001_pert10	PRtMsLt	0	0	11.4493	21			4.54933	9
IP529_Park_Pert_0001_pert2	PRtMsLt	0	0	4.433	8			5.608	10
IP529_Park_Pert_0001_pert3	TmMsRt	0	0	4.6	10			5.78333	12
IP529_Park_Pert_0001_pert4	PLtMsRt	0	0	4.06633	8			22.0663	40
IP529_Park_Pert_0001_pert5	TmMsRt	0	0	4.03333	8			11.8	20
IP529_Park_Pert_0001_pert6	TmMsRt	0	0	5.17433	10			4.016	8
IP529_Park_Pert_0001_pert7	PLtMsLt	0	0	4.89933	10			6.05766	12
IP529_Park_Pert_0001_pert8	PRtMsLt	0	0	4.008	8			5.74133	11
IP529_Park_Pert_0001_pert9	PRtMsRt	0	0	4.758	10			4.758	10
IP529_Park_Pert_DT_0001_pert1	PRtMsRt	0	1	4.68367	10			4.68367	10
IP529_Park_Pert_DT_0001_pert2	PLtMsLt	0	1	8.95867	18			6.03367	13
IP529_Park_Pert_DT_0001_pert3	PLtMsLt	0	1	4.56734	10			4.56734	10
IP529_Park_Pert_DT_0001_pert4	TmMsRt	0	1	4.884	11			6.59234	14
IP529_Park_Pert_DT_0001_pert5	PRtMsRt	0	1	6.342	12			6.342	12
IP529_Park_Pert_DT_0001_pert6	PLtMsLt	0	1	4.75034	10			4.75034	10
IP529_Park_Pert_DT_0001_pert7	PRtMsLt	0	1	4.10067	8			5.25067	10
IP529_Park_Pert_DT_0001_pert8	PLtMsRt	0	1	9.192	17			10.3837	19
IP529_Park_Pert_DT_0002_pert1	PLtMsLt	0	1	4.66667	10			4.66667	10
IP529_Park_Pert_DT_0002_pert2	TmMsLt	0	1	5.30033	11			4.12533	9
IP529_Park_Pert_DT_0002_pert4	TmMsLt	0	1	5.35	10						not found
IP529_Park_Pert_DT_0002_pert5	PRtMsRt	0	1	5.00867	10			5.00867	10
LB450_Bridge_0001_pert1	PRtMsRt	1	0	6.03267	13			6.03267	13
LB450_Bridge_0001_pert6	PRtMsLt	1	0	16.058	31			6.04967	12
LB450_Bridge_0002_pert1	TmMsRt	1	0	7.32467	15			13.2163	25
LB450_Bridge_0002_pert2	PLtMsLt	1	0	15.5583	28			10.8833	20
LB450_Bridge_0002_pert4	PLtMsLt	1	0	9.30833	18			4.95	10
LB450_Bridge_0003_pert1	PLtMsRt	1	0	4.99167	9			5.65833	10
LB450_Bridge_DT_0002_pert3	PLtMsLt	1	1	4.98333	10			5.54166	11
LB450_Bridge_DT_0002_pert4	PLtMsRt	1	1	4.99166	10			4.99166	10
LB450_Bridge_DT_0002_pert5	PRtMsRt	1	1	5.09966	11			6.14966	13
LB450_Bridge_DT_0003_pert1	PRtMsLt	1	1	4.05034	8			4.617	9
LB450_Bridge_DT_0003_pert3	PLtMsLt	1	1	5.35834	11			4.83334	10
LB450_Bridge_DT_0003_pert4	PRtMsRt	1	1	4.73367	10			6.32534	13
LB450_Bridge_DT_0003_pert5	PLtMsRt	1	1	4.30834	9			4.85	10
LB450_Park_0001_pert3	TmMsLt	1	0			no deviation				no deviation
LB450_Park_0001_pert4	TmMsLt	1	0	4.241	8			6.57433	12
LB450_Park_0001_pert5	PRtMsRt	1	0			no deviation		11.5997	21
LB450_Park_0002_pert1	PRtToLt	1	0			no deviation		5.72567	10
LB450_Park_0002_pert6	TmMsLt	1	0			no deviation					not found
LB450_Park_0002_pert7	TmMsLt	1	0			no deviation		21.1837	39
LB450_Park_0003_pert1	PRtMsLt	1	0			no deviation		6.434	12
LB450_Park_0003_pert5	TmMsRt	1	0			no deviation		4.54167	9
LB450_Park_0003_pert6	PLtMsLt	1	0	5.55867	11			4.97533	10
LB450_Park_DT_0001_pert1	PLtMsRt	1	1	4.85867	9			6.07534	11
LB450_Park_DT_0001_pert5	TmMsLt	1	1	3.59134	7			15.833	30
LB450_Park_DT_0001_pert6	TmMsRt	1	1	3.80834	8					no deviation
LB450_Park_DT_0001_pert7	TmMsRt	1	1	4.79967	9						not found
LB450_Park_DT_0002_pert1	TmMsRt	1	1	6.83266	13			21.1327	38
LB450_Park_DT_0002_pert2	PRtMsLt	1	1	3.88333	8			4.95833	10
LB450_Park_DT_0002_pert5	PRtMsLt	1	1	4.32466	9			12.8497	26
LB450_Park_DT_0003_pert3	TmMsRt	1	1	4.38386	9			3.2672	7
LB450_Park_DT_0003_pert4	PRtToRt	1	1	5.12454	10			6.21621	12
LO588_Birdge_Pert_0001_pert1	PRtMsRt	1	0	4.83541	10			5.42741	11
LO588_Birdge_Pert_0001_pert2	PLtToLt	1	0	5.64486	11			5.06186	10
LO588_Birdge_Pert_0001_pert3	PRtMsLt	1	0	3.83343	8			4.40843	9
LO588_Birdge_Pert_0001_pert4	PRtMsLt	1	0	4.99787	10			5.55587	11
LO588_Birdge_Pert_0001_pert5	PRtMsLt	1	0	7.81628	14			8.39128	15
LO588_Birdge_Pert_0001_pert6	PRtMsRt	1	0	6.15251	12			5.59351	11
LO588_Birdge_Pert_0001_pert7	PRtIcRt	1	0	3.89885	7			9.56585	17
LO588_Birdge_Pert_0001_pert8	TmMsRt	1	0	3.94627	10			3.94627	10
LO588_Birdge_Pert_0002_pert1	TmMsRt	1	0	5.79724	13			4.73024	11
LO588_Birdge_Pert_0002_pert2	PRtMsLt	1	0	4.31456	9			4.31456	9
LO588_Birdge_Pert_0002_pert3	PRtMsLt	1	0	3.81693	8			16.1249	30
LO588_Birdge_Pert_0002_pert4	TmMsRt	1	0	5.29801	11			4.72301	10
LO588_Birdge_Pert_DT_0001_pert1	PRtMsRt	1	1	4.94538	10			13.2534	25
LO588_Birdge_Pert_DT_0001_pert10	PLtToLt	1	1	4.40764	9			4.40764	9
LO588_Birdge_Pert_DT_0001_pert2	TmMsLt	1	1	3.74827	9			5.30727	12
LO588_Birdge_Pert_DT_0001_pert3	TmMsLt	1	1	3.80364	10			4.83664	12
LO588_Birdge_Pert_DT_0001_pert4	TmMsLt	1	1	5.17752	13			6.80252	16
LO588_Birdge_Pert_DT_0001_pert5	PLtMsRt	1	1	7.59006	16			8.16506	17
LO588_Birdge_Pert_DT_0001_pert6	PLtMsLt	1	1	4.82073	10			5.92872	12
LO588_Birdge_Pert_DT_0001_pert7	TmMsRt	1	1	4.52053	11			6.62053	15
LO588_Birdge_Pert_DT_0001_pert8	PRtMsRt	1	1	4.93445	11			6.02645	13
LO588_Birdge_Pert_DT_0001_pert9	PRtMsRt	1	1	4.42919	10			17.8462	34
LO588_Birdge_Pert_DT_0002_pert1	PLtToLt	1	1	4.43343	9			4.43343	9
LO588_Birdge_Pert_DT_0002_pert2	PRtToRt	1	1	4.32585	9			4.32585	9
LO588_Birdge_Pert_DT_0002_pert3	PLtToLt	1	1	4.99317	10			4.46017	9
LO588_Park_Pert_0001_pert1	PLtMsLt	1	0	5.40078	11			4.85078	10
LO588_Park_Pert_0001_pert10	PRtToRt	1	0	4.26172	9			4.26172	9
LO588_Park_Pert_0001_pert2	PRtMsLt	1	0	3.73768	8			5.86268	12
LO588_Park_Pert_0001_pert3	TmMsRt	1	0	4.49092	11			4.49092	11
LO588_Park_Pert_0001_pert4	PLtMsRt	1	0	6.41262	13			4.78762	10
LO588_Park_Pert_0001_pert5	TmMsRt	1	0	4.74468	11			6.29468	14
LO588_Park_Pert_0001_pert6	TmMsLt	1	0	4.64031	10			4.09031	9
LO588_Park_Pert_0001_pert7	PLtMsLt	1	0	5.02667	11			4.49367	10
LO588_Park_Pert_0001_pert8	PRtMsLt	1	0	5.14306	11			5.69306	12
LO588_Park_Pert_0001_pert9	PRtToLt	1	0	4.71197	10			5.76197	12
LO588_Park_Pert_0002_pert1	TmMsRt	1	0	3.93678	9			25.3028	49
LO588_Park_Pert_0002_pert2	PLtMsLt	1	0	4.37898	10			4.37898	10
LO588_Park_Pert_0002_pert3	PRtMsRt	1	0	6.92763	14			5.31163	11
LO588_Park_Pert_0002_pert4	TmMsLt	1	0	4.57275	12			7.79775	18
LO588_Park_Pert_0002_pert5	TmMsRt	1	0	4.34114	10			3.83314	9
LO588_Park_Pert_DT_0001_pert1	PRtIcRt	1	1	14.6395	26			7.13153	13
LO588_Park_Pert_DT_0001_pert2	PLtIcRt	1	1	4.65496	10			4.65496	10
LO588_Park_Pert_DT_0001_pert3	PLtMsLt	1	1	4.94176	10			5.46676	11
LO588_Park_Pert_DT_0001_pert4	TmMsRt	1	1	4.09834	9			8.11434	16
LO588_Park_Pert_DT_0001_pert5	PRtMsRt	1	1	6.50372	13			7.05372	14
LO588_Park_Pert_DT_0001_pert6	PLtMsLt	1	1	5.30794	11			4.75794	10
LO588_Park_Pert_DT_0001_pert7	PRtMsLt	1	1	5.41163	11			5.98663	12
LO588_Park_Pert_DT_0001_pert8	PLtToLt	1	1	4.99018	10			11.1232	21
LO588_Park_Pert_DT_0002_pert1	PLtMsLt	1	1	12.9376	24			13.5046	25
LO588_Park_Pert_DT_0002_pert2	TmMsLt	1	1	4.51657	11			12.8996	26
LO588_Park_Pert_DT_0002_pert3	TmMsRt	1	1	4.51279	11			4.51279	11
LO588_Park_Pert_DT_0002_pert4	TmMsLt	1	1	4.25174	8			4.84374	9
LO588_Park_Pert_DT_0002_pert5	PRtMsLt	1	1	4.44475	9			4.44475	9
MM494_Birdge_Pert_0001_pert1	PRtMsRt	1	0	5.849	12			6.408	13
MM494_Birdge_Pert_0001_pert2	PLtMsRt	1	0	6.466	12			10.199	18
MM494_Birdge_Pert_0001_pert3	PLtMsLt	1	0	7.341	13			5.549	10
MM494_Birdge_Pert_0001_pert4	TmMsRt	1	0	2.808	8			8.3	18
MM494_Birdge_Pert_0001_pert5	PRtMsLt	1	0	4.966	9			6.266	11
MM494_Birdge_Pert_0001_pert6	PLtMsRt	1	0	5.016	10			4.441	9
MM494_Birdge_Pert_0001_pert7	PRtMsRt	1	0	8.958	16			6.533	12
MM494_Birdge_Pert_0001_pert8	PLtMsRt	1	0	8.133	15			12.3	22
MM494_Birdge_Pert_0002_pert1	PLtMsLt	1	0	5.742	11			5.742	11
MM494_Birdge_Pert_0002_pert2	TmIcRt	1	0	5.592	11			5.592	11
MM494_Birdge_Pert_0002_pert3	TmIcLt	1	0	3.867	8			22.817	41
MM494_Birdge_Pert_0002_pert4	TmMsRt	1	0	4.316	10			5.441	12
MM494_Birdge_Pert_DT_0001_pert1	PRtMsLt	1	1	6.142	12			6.142	12
MM494_Birdge_Pert_DT_0001_pert2	PLtMsRt	1	1	12.417	21			5.159	9
MM494_Birdge_Pert_DT_0001_pert3	PRtMsRt	1	1	4.842	10			4.842	10
MM494_Birdge_Pert_DT_0001_pert4	TmMsLt	1	1	3.734	8			22.725	43
MM494_Birdge_Pert_DT_0001_pert6	TmMsLt	1	1	9.958	20					no deviation
MM494_Birdge_Pert_DT_0001_pert7	TmIcRt	1	1	3.717	8					no deviation
MM494_Birdge_Pert_DT_0001_pert8	PLtMsRt	1	1	4.542	9			4.542	9
MM494_Birdge_Pert_DT_0001_pert9	PRtMsRt	1	1	4.925	10			5.492	11
MM494_Birdge_Pert_DT_0002_pert1	PRtMsRt	1	1	6.849	13			7.991	15
MM494_Birdge_Pert_DT_0002_pert2	PRtMsRt	1	1	5.775	11			5.2	10
MM494_Birdge_Pert_DT_0002_pert3	TmMsRt	1	1	12.192	22			4.675	9
MM494_Birdge_Pert_DT_0002_pert4	PLtMsRt	1	1	4.766	9			11.766	21
MM494_Park_Pert_DT_0001_pert1	PRtToLt	1	1	10.025	14			36.55	48
MM494_Park_Pert_DT_0001_pert2	TmIcRt	1	1	3.541	7			19.199	29
MM494_Park_Pert_DT_0001_pert3	TmMsLt	1	1	5.066	9			4.441	8
MM494_Park_Pert_DT_0001_pert4	PRtMsRt	1	1			no deviation		5.324	9
MM494_Park_Pert_DT_0001_pert5	TmMsLt	1	1	8.599	16			9.232	17
NG553_Birdge_Pert_0001_pert1	PRtMsLt	0	0	5.1667	12			6.625	15
NG553_Birdge_Pert_0001_pert2	PRtMsRt	0	0	4.1423	9			16.9257	35
NG553_Birdge_Pert_0001_pert3	PLtIcLt	0	0	5.8833	13			3.9417	9
NG553_Birdge_Pert_0001_pert4	PLtMsLt	0	0	3.8087	9			3.8087	9
NG553_Birdge_Pert_0001_pert5	PLtIcLt	0	0	5.8423	13			6.7757	15
NG553_Birdge_Pert_0001_pert6	PLtMsRt	0	0	10.267	22			10.7503	23
NG553_Birdge_Pert_0001_pert8	PRtMsRt	0	0	13.0867	29			13.5533	30
NG553_Birdge_Pert_0002_pert1	PLtMsRt	0	0	3.9996	9			3.9996	9
NG553_Birdge_Pert_0002_pert2	PLtMsRt	0	0	5.1833	12			7.675	17
NG553_Birdge_Pert_0002_pert3	PRtMsLt	0	0	3.5666	8			3.5666	8
NG553_Birdge_Pert_0002_pert4	TmMsRt	0	0	3.9913	11			28.183	61
NG553_Birdge_Pert_DT_0001_pert1	PLtIcLt	0	1	4.4167	10			12.0083	25
NG553_Birdge_Pert_DT_0001_pert2	TmMsRt	0	1	4.15	10			6.1167	14
NG553_Birdge_Pert_DT_0001_pert3	TmMsRt	0	1	4.6833	11			25.775	51
NG553_Birdge_Pert_DT_0001_pert4	TmToRt	0	1	5.1503	13			23.1003	49
NG553_Birdge_Pert_DT_0001_pert5	TmMsRt	0	1	4.3417	10			3.8583	9
NG553_Birdge_Pert_DT_0001_pert6	PLtMsLt	0	1	17.7167	37			14.25	30
NG553_Birdge_Pert_DT_0001_pert7	PLtIcLt	0	1	4.184	9			4.634	10
NG553_Birdge_Pert_DT_0001_pert8	PLtMsLt	0	1	4.3087	10			5.2753	12
NG553_Birdge_Pert_DT_0001_pert9	PLtToRt	0	1	4.5003	10			4.5003	10
NG553_Birdge_Pert_DT_0003_pert1	PRtIcRt	0	1	3.6244	8			5.941	13
NG553_Birdge_Pert_DT_0003_pert2	PLtMsLt	0	1	10.208	21			5.6164	12
NG553_Birdge_Pert_DT_0003_pert3	TmMsLt	0	1	5.1827	13						not found
NG553_Birdge_Pert_DT_0003_pert4	PLtMsLt	0	1	3.8244	8			4.341	9
NG553_Park_Pert_0001_pert1	PLtMsLt	0	0	5.13334	11			13.9917	28
NG553_Park_Pert_0001_pert2	PRtMsRt	0	0	27.6087	55			12.7253	26
NG553_Park_Pert_0001_pert3	PRtMsRt	0	0	14.4837	30			6.00034	13
NG553_Park_Pert_0001_pert4	PRtMsLt	0	0	7.47532	16			5.01702	11
NG553_Park_Pert_0001_pert5	PLtMsRt	0	0	4.65802	11			4.19132	10
NG553_Park_Pert_0001_pert6	PRtMsRt	0	0	4.13302	10			5.09962	12
NG553_Park_Pert_0001_pert7	TmToRt	0	0	5.48362	15			12.792	30
NG553_Park_Pert_0001_pert8	PRtMsLt	0	0	3.80862	9			4.76702	11
NG553_Park_Pert_0001_pert9	TmMsRt	0	0	5.13362	12					no deviation
NG553_Park_Pert_0002_pert1	TmToLt	0	0	3.892	8			11.5754	23
NG553_Park_Pert_0002_pert2	TmMsRt	0	0	5.3417	12			16.3667	34
NG553_Park_Pert_0002_pert3	PLtMsLt	0	0	21.1337	44			5.0337	11
NG553_Park_Pert_0002_pert4	TmToLt	0	0	3.8257	8						not found
NG553_Park_Pert_0002_pert5	PRtMsRt	0	0	9.2417	20			4.525	10
NG553_Park_Pert_DT_0001_pert1	PLtToRt	0	1	12.4837	25			7.417	15
NG553_Park_Pert_DT_0001_pert2	TmMsRt	0	1	6.65867	17			13.2337	30
NG553_Park_Pert_DT_0001_pert3	PRtMsRt	0	1	5.79233	12			37.1007	76
NG553_Park_Pert_DT_0002_pert1	PLtMsLt	0	1	4.634	10			4.634	10
NG553_Park_Pert_DT_0002_pert2	PLtMsLt	0	1	4.35867	10			8.17533	18
NG553_Park_Pert_DT_0002_pert3	PRtIcLt	0	1	4.42533	11			4.42533	11
NG553_Park_Pert_DT_0002_pert4	PLtMsLt	0	1	5.40033	12			4.45867	10
NG553_Park_Pert_DT_0002_pert5	PLtMsRt	0	1	28.5503	59			4.617	10
NG553_Park_Pert_DT_0002_pert6	PLtMsRt	0	1	4.792	10			10.492	21
NG553_Park_Pert_DT_0002_pert7	TmMsLt	0	1	6.55067	16			6.55067	16
NG553_Park_Pert_DT_0002_pert8	PLtMsRt	0	1	10.609	22			4.15067	9
NG553_Park_Pert_DT_0002_pert9	PRtIcLt	0	1	3.68333	9			8.84167	20
NW107_Bridge_0002_pert1	PLtToRt	1	0	6.833	14			6.833	14
NW107_Bridge_0003_pert1	PLtMsRt	1	0	7.133	15			7.133	15
NW107_Bridge_0003_pert4	PLtMsRt	1	0	12.825	26			7.725	16
NW107_Bridge_DT_0002_pert1	PRtMsRt	1	1	9.266	19			10.283	21
NW107_Bridge_DT_0003_pert1	PLtMsRt	1	1	4.683	10			4.683	10
NW107_ParkMost_Pert_0001_pert1	PRtMsLt	1	0	6.941	14			4.3	9
NW107_ParkMost_Pert_0001_pert4	TmIcLt	1	0			no deviation				no deviation
NW107_ParkMost_Pert_0001_pert5	PLtMsLt	1	0			no deviation		4.325	9
NW107_ParkMost_Pert_0004_pert1	PLtMsLt	1	0	5.142	12			4.592	11
NW107_ParkMost_Pert_0005_pert1	PLtToRt	1	0	4.808	10			4.291	9
NW107_ParkMost_Pert_DT_0002_pert1	PRtMsRt	1	1	5.374	12			4.882	11
NW107_ParkMost_Pert_DT_0002_pert2	PLtMsLt	1	1			no deviation		11.299	23
NW107_ParkMost_Pert_DT_0002_pert4	TmIcLt	1	1			no deviation		14.45	26
NW107_ParkMost_Pert_DT_0002_pert6	TmIcRt	1	1				not found			no deviation
NW107_ParkMost_Pert_DT_0003_pert1	PRtMsRt	1	1	5.633	11			6.233	12
NW107_ParkMost_Pert_DT_0003_pert2	PRtToLt	1	1	6.734	14			5.209	11
NW107_ParkMost_Pert_DT_0003_pert3	TmMsRt	1	1			no deviation				no deviation
NW107_ParkMost_Pert_DT_0003_pert4	PRtToLt	1	1	11.95	23			4.942	10
NW107_ParkMost_Pert_DT_0003_pert5	PRtToLt	1	1	9.367	19			7.825	16
NW107_ParkMost_Pert_DT_0004_pert1	PLtMsRt	1	1	3.609	8			9.35	18
NW107_ParkMost_Pert_DT_0004_pert4	PLtMsRt	1	1	6.275	13			5.717	12
OS110_Birdge_Pert_0001_pert1	PLtMsRt	0	0	5.71666	12			4.64166	10
OS110_Birdge_Pert_0001_pert2	TmToLt	0	0	10.5747	21			6.333	13
OS110_Birdge_Pert_0001_pert3	TmMsLt	0	0	3.90766	10			5.44933	13
OS110_Birdge_Pert_0001_pert5	PRtMsRt	0	0	4.44933	10			6.03266	13
OS110_Birdge_Pert_0001_pert6	PRtMsLt	0	0	7.29133	15			4.62466	10
OS110_Birdge_Pert_0001_pert7	PLtMsRt	0	0	9.27433	19			10.341	21
OS110_Birdge_Pert_0001_pert8	PRtToLt	0	0	4.841	10			5.38266	11
OS110_Birdge_Pert_0001_pert9	PLtMsLt	0	0	4.533	10			6.558	14
OS110_Birdge_Pert_0002_pert1	PRtMsRt	0	0	5.03333	11			15.4167	31
OS110_Birdge_Pert_0002_pert2	PLtMsRt	0	0	4.21666	9			11.6	23
OS110_Birdge_Pert_0002_pert3	TmMsRt	0	0	6.03333	13			9.15	19
OS110_Birdge_Pert_DT_0001_pert1	TmMsLt	0	1	3.96666	8					no deviation
OS110_Birdge_Pert_DT_0001_pert2	TmMsLt	0	1	4.15	10						not found
OS110_Birdge_Pert_DT_0001_pert3	PLtMsLt	0	1	4.52466	10			4.52466	10
OS110_Birdge_Pert_DT_0001_pert4	PLtIcLt	0	1	6.90033	14			4.892	10
OS110_Birdge_Pert_DT_0001_pert5	PRtMsRt	0	1	4.5	10			5	11
OS110_Birdge_Pert_DT_0001_pert8	PLtMsRt	0	1	5.30166	11			5.81	12
OS110_Birdge_Pert_DT_0003_pert1	TmMsRt	0	1	3.80833	9			4.29999	10
OS110_Birdge_Pert_DT_0003_pert2	PLtMsLt	0	1	4.425	10			4.425	10
OS110_Birdge_Pert_DT_0003_pert3	PRtMsRt	0	1	7.067	15			8.08366	17
OS110_Park_Pert_0001_pert1	PRtMsRt	0	0	11.933	23			5.32467	11
OS110_Park_Pert_0001_pert2	PLtMsLt	0	0	9.06634	18			5.16634	11
OS110_Park_Pert_0001_pert3	PRtMsRt	0	0	4.90034	10			4.90034	10
OS110_Park_Pert_0001_pert4	PLtMsRt	0	0	4.20834	9			13.7917	27
OS110_Park_Pert_0001_pert5	PRtMsRt	0	0	7.01634	15			8.008	17
OS110_Park_Pert_0001_pert6	PLtMsLt	0	0	4.65	10			10.675	22
OS110_Park_Pert_0001_pert7	TmMsRt	0	0	8.30867	17			6.75867	14
OS110_Park_Pert_0001_pert8	PLtMsRt	0	0	4.733	11			4.733	11
OS110_Park_Pert_0001_pert9	TmMsLt	0	0	3.65834	8					no deviation
OS110_Park_Pert_0002_pert1	PRtMsRt	0	0	10.0673	21			4.94233	11
OS110_Park_Pert_0002_pert2	PRtMsLt	0	0	3.68366	8			6.717	14
OS110_Park_Pert_0002_pert3	PLtMsRt	0	0	3.684	8			6.209	13
OS110_Park_Pert_0002_pert4	TmMsRt	0	0	5.00033	11			11.3587	24
OS110_Park_Pert_0002_pert5	TmMsRt	0	0	4.059	9			4.559	10
OS110_Park_Pert_DT_0001_pert1	PLtMsRt	0	1			no deviation		6.3	13
OS110_Park_Pert_DT_0001_pert2	PLtMsLt	0	1	4.78333	10			3.74167	8
OS110_Park_Pert_DT_0001_pert3	PLtMsLt	0	1	15.5667	31			6.20833	13
OS110_Park_Pert_DT_0001_pert4	PLtMsLt	0	1	4.567	10			13.7087	28
OS110_Park_Pert_DT_0001_pert5	TmMsLt	0	1	3.492	8					no deviation
OS110_Park_Pert_DT_0001_pert6	PLtMsLt	0	1	4.65067	10			6.209	13
OS110_Park_Pert_DT_0001_pert7	PRtMsRt	0	1	7.30833	15			5.25833	11
OS110_Park_Pert_DT_0001_pert8	PLtMsLt	0	1	4.31667	10			4.31667	10
OS110_Park_Pert_DT_0001_pert9	PLtMsLt	0	1	5.675	12			4.675	10
OS110_Park_Pert_DT_0002_pert1	TmToRt	0	1	3.54133	8			6.52467	14
OS110_Park_Pert_DT_0002_pert2	PLtMsRt	0	1	4.01633	9			4.51633	10
OS110_Park_Pert_DT_0002_pert3	TmToRt	0	1	3.458	8			24.1247	49
OS110_Park_Pert_DT_0002_pert4	TmMsLt	0	1	4.34167	10					no deviation
OS110_Park_Pert_DT_0002_pert5	PLtMsRt	0	1			no deviation		7.06667	15
RH573_Birdge_Pert_DT_0001_pert1	TmMsLt	0	1	4.017	10						not found
RH573_Birdge_Pert_DT_0001_pert2	TmMsRt	0	1	4.0667	11						not found
RH573_Birdge_Pert_DT_0001_pert3	PRtToLt	0	1	4.6003	11			4.1003	10
RH573_Birdge_Pert_DT_0001_pert4	TmToRt	0	1	3.659	8			5.7507	12
RH573_Birdge_Pert_DT_0001_pert5	PRtMsLt	0	1	6.0337	14			5.0253	12
RH573_Birdge_Pert_DT_0001_pert6	PLtMsRt	0	1	5.092	13			5.092	13
RH573_Birdge_Pert_DT_0001_pert7	TmMsLt	0	1	4.4	11						not found
RH573_Birdge_Pert_DT_0001_pert8	PLtToRt	0	1	17.7167	39			4.4917	11
RH573_Birdge_Pert_DT_0001_pert9	PRtMsRt	0	1	5.5837	12			5.0837	11
RH573_Park_Pert_0001_pert1	PLtToLt	0	0	4.25834	9			7.34167	15
RH573_Park_Pert_0001_pert2	PRtMsLt	0	0	3.70834	8			4.225	9
RH573_Park_Pert_0001_pert4	TmToRt	0	0			no deviation				no deviation
RH573_Park_Pert_0001_pert5	PRtToLt	0	0			no deviation		14.6833	29
RH573_Park_Pert_0001_pert6	PRtMsRt	0	0	11.9	24			4.66663	10
RH573_Park_Pert_0001_pert7	TmMsLt	0	0	3.99933	10					no deviation
RH573_Park_Pert_0002_pert1	PRtIcLt	0	0	6.334	13			15.109	30
RH573_Park_Pert_0002_pert2	PLtToLt	0	0	3.6917	8			12.0167	24
RH573_Park_Pert_0002_pert3	PLtToLt	0	0	4.3334	9			9	18
RH573_Park_Pert_DT_0002_pert1	PRtMsRt	0	1	6.85867	15			9.35034	20
RH573_Park_Pert_DT_0002_pert2	PRtToLt	0	1	4.58334	10			4.58334	10
RH573_Park_Pert_DT_0002_pert3	PRtToLt	0	1	4.775	10			4.775	10
RH573_Park_Pert_DT_0002_pert4	PLtMsLt	0	1	5.708	13			4.24967	10
RH573_Park_Pert_DT_0002_pert5	PLtMsRt	0	1	5.658	13			6.683	15
RH573_Park_Pert_DT_0002_pert6	PLtMsLt	0	1	4.25834	10			4.25834	10
RH573_Park_Pert_DT_0002_pert7	PLtMsLt	0	1	3.825	9			14.05	30
RH573_Park_Pert_DT_0003_pert1	PLtMsRt	0	1	6.21634	14			6.21634	14
RH573_Park_Pert_DT_0003_pert2	PRtToRt	0	1	3.49967	8			4.49967	10
RH573_Park_Pert_DT_0003_pert3	PLtMsLt	0	1	4.44134	10			5.433	12
SA641_Birdge_Pert_0001_pert1	PRtToRt	0	0	6.39133	14			6.39133	14
SA641_Birdge_Pert_0001_pert2	PRtIcLt	0	0	7.43333	16			4.56666	10
SA641_Birdge_Pert_0001_pert3	PLtMsRt	0	0	5.30866	12			4.35033	10
SA641_Birdge_Pert_0001_pert4	PLtMsLt	0	0	8.20833	18			6.28333	14
SA641_Birdge_Pert_0001_pert5	PRtIcRt	0	0	12.708	27			12.708	27
SA641_Birdge_Pert_0001_pert6	PLtMsLt	0	0	3.92533	9			5.38366	12
SA641_Birdge_Pert_0001_pert7	TmMsRt	0	0	5.625	13			18.6	40
SA641_Birdge_Pert_0001_pert8	PRtMsLt	0	0	11.7583	26			5.99166	14
SA641_Birdge_Pert_0001_pert9	PLtMsLt	0	0	5.80866	13			5.317	12
SA641_Birdge_Pert_0002_pert1	PRtToLt	0	0	5.326	12			5.817	13
SA641_Birdge_Pert_0002_pert2	TmMsLt	0	0	4.358	10			10.608	23
SA641_Birdge_Pert_0002_pert3	PLtIcLt	0	0	5.225	12			4.267	10
SA641_Birdge_Pert_0002_pert4	TmMsRt	0	0	4.034	9			10.734	23
SA641_Birdge_Pert_0002_pert5	TmIcLt	0	0	4.901	11						not found
SA641_Birdge_Pert_DT_0001_pert1	TmMsLt	0	1	4.70034	11			12.392	25
SA641_Birdge_Pert_DT_0001_pert2	PLtMsLt	0	1	5.30034	12			12.3253	26
SA641_Birdge_Pert_DT_0001_pert3	PLtMsRt	0	1	7.79967	17			7.79967	17
SA641_Birdge_Pert_DT_0001_pert4	PLtToRt	0	1	6.11667	14			9.03334	20
SA641_Birdge_Pert_DT_0001_pert5	PRtIcRt	0	1	5.30834	12			4.35834	10
SA641_Birdge_Pert_DT_0001_pert6	TmMsRt	0	1	11.967	25			4.967	11
SA641_Birdge_Pert_DT_0001_pert7	TmMsLt	0	1	4.73334	12			3.30834	9
SA641_Birdge_Pert_DT_0002_pert1	PRtMsLt	0	1	4.66633	11			5.17466	12
SA641_Birdge_Pert_DT_0002_pert2	PLtMsLt	0	1	7.96666	18			7.49166	17
SA641_Birdge_Pert_DT_0002_pert3	PLtMsRt	0	1	5.59133	13			21.133	46
SA641_Park_Pert_0001_pert1	TmMsRt	0	0				not found			no deviation
SA641_Park_Pert_0001_pert10	PLtToRt	0	0	4.633	10			4.633	10
SA641_Park_Pert_0001_pert2	PLtMsLt	0	0	4.575	10			4.575	10
SA641_Park_Pert_0001_pert3	PRtMsRt	0	0	5.34933	12			7.816	17
SA641_Park_Pert_0001_pert4	PLtMsRt	0	0	3.58266	8			4.066	9
SA641_Park_Pert_0001_pert5	PLtMsLt	0	0	7.83333	17			5.40833	12
SA641_Park_Pert_0001_pert6	TmMsRt	0	0	4.66666	10			4.66666	10
SA641_Park_Pert_0001_pert7	TmMsRt	0	0	4.16666	10			9.625	21
SA641_Park_Pert_0001_pert8	PRtToLt	0	0	8.008	16			5.958	12
SA641_Park_Pert_0001_pert9	PRtToLt	0	0	14.4413	30			4.49966	10
SA641_Park_Pert_0002_pert1	PRtMsLt	0	0	4.50767	10			4.50767	10
SA641_Park_Pert_0002_pert2	PLtMsRt	0	0	14.4747	30			4.97467	11
SA641_Park_Pert_0002_pert3	PRtMsLt	0	0	9.57434	20			9.066	19
SA641_Park_Pert_0002_pert4	PRtToLt	0	0	4.50834	10			4.99167	11
SA641_Park_Pert_DT_0001_pert1	TmToRt	0	1	6.275	13			7.358	15
SA641_Park_Pert_DT_0001_pert2	PLtMsLt	0	1	4.666	10			7.808	16
SA641_Park_Pert_DT_0001_pert4	PRtIcLt	0	1	9.058	19			6.508	14
SA641_Park_Pert_DT_0001_pert5	PRtToLt	0	1	6.999	15			5.483	12
SA641_Park_Pert_DT_0001_pert6	TmMsLt	0	1	4.591	10						not found
SA641_Park_Pert_DT_0001_pert7	PRtMsRt	0	1	6.674	15			11.191	24
SA641_Park_Pert_DT_0001_pert8	TmMsLt	0	1	4.116	10					no deviation
SA641_Park_Pert_DT_0001_pert9	TmMsLt	0	1	4.041	8					no deviation
SA641_Park_Pert_DT_0002_pert1	PRtMsRt	0	1	4.692	10			4.692	10
SA641_Park_Pert_DT_0002_pert2	PLtMsRt	0	1	5.00834	11			5.5	12
SA641_Park_Pert_DT_0002_pert3	PLtMsRt	0	1	5.04967	10			5.04967	10
SA641_Park_Pert_DT_0002_pert4	TmMsRt	0	1	5.49167	12			6.54167	14
SB719_Bridge_Pert_0001_pert1	PRtMsRt	1	0				not found	5.351	10
SB719_Bridge_Pert_0002_pert1	PLtMsLt	1	0			no deviation		6.358	10
SB719_Bridge_Pert_DT_0001_pert1	PRtToRt	1	1	4.641	9			6.383	12
SB719_Bridge_Pert_DT_0002_pert1	PLtMsLt	1	1	8.034	12			9.142	14
SB719_Bridge_Pert_DT_0003_pert1	PLtMsLt	1	1	25.942	42			6.25	10
SB719_Park_Pert_0001_pert1	PRtToLt	1	0	10.517	15			5.883	9
SB719_Park_Pert_0001_pert3	TmMsLt	1	0				not found	5.35	9
SB719_Park_Pert_0001_pert4	PRtToRt	1	0	5.159	9			10.317	17
SB719_Park_Pert_0001_pert6	TmMsRt	1	0	4.925	10			8.342	16
SB719_Park_Pert_0001_pert7	PLtMsRt	1	0	4.516	9			14.6	26
SB719_Park_Pert_0002_pert1	TmMsRt	1	0	5.976	11			5.376	10
SB719_Park_Pert_0002_pert2	PLtMsLt	1	0	15.068	27			5.326	10
SB719_Park_Pert_0002_pert4	TmMsLt	1	0	9	17			10.617	20
SB719_Park_Pert_0002_pert5	TmMsRt	1	0	3.984	9			5.068	11
SB719_Park_Pert_0002_pert6	PRtMsLt	1	0	8.934	17			6.109	12
SB719_Park_Pert_0003_pert1	PLtMsLt	1	0			no deviation		5.117	10
SB719_Park_Pert_0003_pert3	PRtMsRt	1	0	20.892	39			6.076	12
SB719_Park_Pert_DT_0001_pert1	PRtMsRt	1	1			no deviation		4.742	9
SB719_Park_Pert_DT_0002_pert1	TmMsRt	1	1	3.95	9			5.708	12
SB719_Park_Pert_DT_0002_pert2	TmMsLt	1	1	7.841	14			7.841	14
SB719_Park_Pert_DT_0002_pert3	TmMsLt	1	1			no deviation				no deviation
SB719_Park_Pert_DT_0002_pert4	PRtMsLt	1	1	3.867	8			7.883	15
SB719_Park_Pert_DT_0003_pert1	TmMsRt	1	1	4.625	9						not found
SB719_Park_Pert_DT_0003_pert2	PLtMsLt	1	1			no deviation		5.075	10
SR223_Birdge_0002_pert1	TmToLt	0	0	5.2416	12			5.7416	13
SR223_Birdge_0002_pert2	PLtMsRt	0	0	6.7336	15			4.7253	11
SR223_Birdge_0002_pert3	PLtIcLt	0	0	9.8916	21			11.8416	25
SR223_Birdge_0002_pert4	PLtToRt	0	0	4.6086	10			5.117	11
SR223_Birdge_0002_pert5	PLtIcLt	0	0	8.558	17			4.958	10
SR223_Birdge_0002_pert6	PLtToRt	0	0	6.092	13			4.5253	10
SR223_Birdge_0002_pert7	TmMsLt	0	0	4.7086	11			8.842	19
SR223_Birdge_0002_pert8	PRtMsLt	0	0	5.183	12			7.7913	17
SR223_Birdge_DT_0001_pert1	PLtMsLt	0	1	12.717	26			6.017	13
SR223_Birdge_DT_0001_pert2	TmMsLt	0	1	4.508	12			4.0164	11
SR223_Birdge_DT_0001_pert3	PLtToLt	0	1	4.5087	9			5.1087	10
SR223_Birdge_DT_0001_pert4	PRtMsRt	0	1	5.3164	12			5.3164	12
SR223_Birdge_DT_0001_pert5	PRtMsLt	0	1	4.6164	10			4.6164	10
SR223_Birdge_DT_0001_pert6	PLtMsLt	0	1	4.8914	12			3.8747	10
SR223_Park_Pert_0001_pert1	PLtMsLt	0	0	5.33366	12			4.792	11
SR223_Park_Pert_0001_pert2	TmMsRt	0	0	3.74233	10			7.20066	17
SR223_Park_Pert_0001_pert3	PRtMsRt	0	0	4.08333	10			4.56666	11
SR223_Park_Pert_0001_pert4	PLtMsLt	0	0	4.95033	11			4.48366	10
SR223_Park_Pert_0001_pert5	PLtToRt	0	0	5.459	12			5.459	12
SR223_Park_Pert_0001_pert6	PRtMsLt	0	0	12.3333	24			5.825	12
SR223_Park_Pert_0001_pert7	PLtMsLt	0	0	5.425	12			6.44166	14
SR223_Park_Pert_0001_pert8	PLtMsLt	0	0	4.60833	10			4.60833	10
SR223_Park_Pert_0002_pert1	PLtMsRt	0	0	6.067	13			11.2087	23
SR223_Park_Pert_0002_pert2	TmToRt	0	0	7.86666	17					no deviation
SR223_Park_Pert_0002_pert3	PLtMsLt	0	0	4.167	9			5.18366	11
SR223_Park_Pert_0002_pert4	PRtMsRt	0	0	4.24966	10			4.24966	10
SR223_Park_Pert_DT_0001_pert1	PRtMsRt	0	1	5.46634	12			5.46634	12
SR223_Park_Pert_DT_0001_pert2	PLtMsRt	0	1	4.67467	10			4.67467	10
SR223_Park_Pert_DT_0001_pert3	PRtMsRt	0	1	5.08267	12			6.02434	14
SR223_Park_Pert_DT_0001_pert4	PRtMsLt	0	1	4.69967	11			5.19134	12
SR223_Park_Pert_DT_0001_pert5	PLtMsLt	0	1	4.616	10			8.091	17
SR223_Park_Pert_DT_0001_pert6	PRtMsRt	0	1	5.775	13			4.28334	10
SR223_Park_Pert_DT_0001_pert7	TmMsLt	0	1	10.1913	22			33.533	67
SR223_Park_Pert_DT_0001_pert8	PRtMsLt	0	1	4.78334	11			4.78334	11
SR223_Park_Pert_DT_0001_pert9	TmMsRt	0	1	4.375	10			10.7167	22
SR223_Park_Pert_DT_0002_pert1	TmMsRt	0	1	4.49134	10			10.733	22
SR223_Park_Pert_DT_0002_pert2	TmMsRt	0	1	4.7	12			10.525	23
SR223_Park_Pert_DT_0002_pert3	PLtMsLt	0	1	5.608	12			6.17467	13
SR223_Park_Pert_DT_0002_pert4	TmMsLt	0	1	5.19134	12			9.758	21
SS343_Park_Pert_0001_pert1	PLtMsLt	0	0	13.217	31			5.68367	15
SS343_Park_Pert_0001_pert10	TmMsRt	0	0			no deviation					not found
SS343_Park_Pert_0001_pert11	TmToRt	0	0	3.758	9					no deviation
SS343_Park_Pert_0001_pert2	PLtMsLt	0	0	5.08334	13			3.7	10
SS343_Park_Pert_0001_pert3	TmMsRt	0	0	6.25034	16						not found
SS343_Park_Pert_0001_pert4	PRtMsLt	0	0	11.45	25			9.95834	22
SS343_Park_Pert_0001_pert5	PLtMsRt	0	0	5.25867	13			4.33367	11
SS343_Park_Pert_0001_pert6	TmMsRt	0	0	4.23367	12						not found
SS343_Park_Pert_0001_pert7	TmMsRt	0	0	6.725	15					no deviation
SS343_Park_Pert_0001_pert8	TmMsLt	0	0	4.86634	13			10.083	24
SS343_Park_Pert_0001_pert9	TmMsLt	0	0	13.567	29					no deviation
SS343_Park_Pert_0002_pert1	TmMsLt	0	0	6.85834	16			8.76667	20
SS343_Park_Pert_0002_pert2	PLtMsRt	0	0	4.73334	12			4.25834	11
SS343_Park_Pert_0002_pert3	PRtMsLt	0	0	16.3913	35			4.91634	13
SS343_Park_Pert_0002_pert4	PLtMsLt	0	0	5.05867	12			4.142	10
SS343_Park_Pert_0002_pert5	TmMsLt	0	0	4.48367	12						not found
SS343_Park_Pert_DT_0001_pert1	PLtIcLt	0	1	9.25867	20			11.3753	24
SS343_Park_Pert_DT_0001_pert2	PRtMsRt	0	1	4.43333	10			19.05	40
SS343_Park_Pert_DT_0001_pert3	PRtToRt	0	1	11.8587	25			4.90867	11
SS343_Park_Pert_DT_0001_pert4	PLtMsLt	0	1	8.925	21			5.025	13
SS343_Park_Pert_DT_0001_pert5	PLtMsLt	0	1	4.984	11			4.47567	10
SS343_Park_Pert_DT_0001_pert6	TmMsRt	0	1	25.7923	51					no deviation
SS343_Park_Pert_DT_0001_pert7	TmMsLt	0	1	4.259	9			3.74233	8
SS343_Park_Pert_DT_0003_pert1	TmMsLt	0	1	6.35	17			4.4	13
SS343_Park_Pert_DT_0003_pert2	PLtToRt	0	1	20.467	42			5.85033	13
SS343_Park_Pert_DT_0003_pert3	PRtToRt	0	1	5.8	14			10.1333	23
TB954_Birdge_0001_pert5	PRtMsLt	1	0	9.841	21			4.466	10
TB954_Birdge_0001_pert8	PLtToRt	1	0				not found	3.683	8
TB954_Birdge_DT_0001_pert1	PLtMsLt	1	1			no deviation		4.6	10
TB954_Birdge_DT_0001_pert3	PRtMsRt	1	1	4.333	10			4.333	10
TB954_Birdge_DT_0002_pert1	PRtMsRt	1	1			no deviation		6.275	13
TB954_Park_0001_pert1	PLtMsRt	1	0			no deviation		9.14167	19
TB954_Park_0001_pert4	TmMsRt	1	0	4.4	10			4.4	10
TB954_Park_0001_pert5	PRtMsLt	1	0	24.8	51			6.93333	15
TB954_Park_0001_pert7	TmMsLt	1	0	5.10833	11					no deviation
TB954_Park_0001_pert8	PRtToLt	1	0	5.85867	12			6.85033	14
TB954_Park_0002_pert1	TmMsLt	1	0			no deviation				no deviation
TB954_Park_0002_pert2	PRtMsLt	1	0	4.29966	9			4.29966	9
TB954_Park_0002_pert6	TmMsRt	1	0	3.64933	8			12.3243	25
TB954_Park_0002_pert7	PLtMsLt	1	0	4.891	11			5.866	13
TB954_Park_DT_0001_pert1	PRtMsLt	1	1	13.3837	23			5.492	10
TB954_Park_DT_0001_pert5	PLtMsRt	1	1	12.7247	26			12.7247	26
TB954_Park_DT_0001_pert7	TmMsLt	1	1	3.88334	9					no deviation
TB954_Park_DT_0002_pert1	PRtMsLt	1	1	6.46733	13			13.584	26
TB954_Park_DT_0002_pert4	PRtMsLt	1	1	25.5087	47			4.30866	9
TB954_Park_DT_0002_pert6	TmMsLt	1	1			no deviation				no deviation
TB954_Park_DT_0002_pert7	TmMsLt	1	1	18.859	35					no deviation
TB954_Park_DT_0003_pert1	TmMsLt	1	1	3.09234	7			15.2257	30
TB954_Park_DT_0003_pert2	TmMsLt	1	1	3.90834	9			5.36667	12
TB954_Park_DT_0003_pert3	PLtMsLt	1	1	10.817	21			20.5753	39
TB954_Park_DT_0004_pert1	PLtMsLt	1	1	5.09133	11			4.07467	9
TB954_Park_DT_0004_pert6	PLtMsLt	1	1	8.108	16			9.74967	19
TB954_Park_DT_0005_pert1	PRtMsRt	1	1	5.325	12			5.80833	13
TB954_Park_DT_0005_pert7	TmMsRt	1	1	5.892	12			6.40866	13
TC494_Bridge_Pert_0003_pert1	PLtMsLt	1	0	5.75	14			7.15	17
TC494_Bridge_Pert_0004_pert2	PRtMsRt	1	0			no deviation		16.217	33
TC494_Bridge_Pert_DT_0001_pert1	PRtMsRt	1	1	6.267	14			5.725	13
TC494_Bridge_Pert_DT_0001_pert5	PLtToRt	1	1	4.967	10			5.525	11
TC494_Bridge_Pert_DT_0002_pert1	PRtMsLt	1	1	8.984	17			25.009	45
TC494_Bridge_Pert_DT_0002_pert4	PLtToRt	1	1	4.842	10			4.317	9
TC494_Bridge_Pert_DT_0003_pert1	PRtToLt	1	1	10.084	20			5.967	13
TC494_Bridge_Pert_DT_0003_pert6	PRtMsLt	1	1	4.509	9			17.492	33
TC494_Park_Pert_0001_pert1	PLtMsRt	1	0	4.317	9			4.842	10
TC494_Park_Pert_0001_pert5	TmMsRt	1	0	8.208	16			7.641	15
TC494_Park_Pert_0001_pert6	TmMsRt	1	0	9.408	18					no deviation
TC494_Park_Pert_0001_pert7	TmMsLt	1	0				not found			no deviation
TC494_Park_Pert_0002_pert1	PLtMsLt	1	0	4.493	10			4.493	10
TC494_Park_Pert_0002_pert3	PLtMsLt	1	0	5.026	11			6.051	13
TC494_Park_Pert_0003_pert1	PRtMsLt	1	0	3.941	8			23.491	47
TC494_Park_Pert_0003_pert7	TmMsRt	1	0	5.307	12			4.249	10
TC494_Park_Pert_DT_0001_pert1	PLtMsLt	1	1	4.308	10			10.175	21
TC494_Park_Pert_DT_0001_pert6	PLtMsRt	1	1	4.083	9			4.616	10
TC494_Park_Pert_DT_0002_pert1	TmMsRt	1	1	4.592	10					no deviation
TC494_Park_Pert_DT_0002_pert2	TmMsRt	1	1	5.642	14			2.617	8
TC494_Park_Pert_DT_0002_pert3	TmMsLt	1	1	5.559	13			4.509	11
TC494_Park_Pert_DT_0002_pert4	PRtMsLt	1	1	3.851	8			16.617	32
TC494_Park_Pert_DT_0002_pert7	TmMsLt	1	1	4.617	11			4.076	10
TC494_Park_Pert_DT_0003_pert1	TmMsRt	1	1	4.284	11			6.809	16
TC494_Park_Pert_DT_0003_pert2	PLtMsLt	1	1	5.033	11			6.533	14
TC494_Park_Pert_DT_0003_pert6	TmMsRt	1	1			no deviation				no deviation
TC494_Park_Pert_DT_0003_pert7	TmMsRt	1	1	4.209	9					no deviation
TK157_Bridge_Pert_0001_pert1	PRtMsRt	1	0	8.54167	16			4.71667	9
TK157_Bridge_Pert_0002_pert1	PRtMsLt	1	0	4.96667	10			4.96667	10
TK157_Bridge_Pert_0003_pert1	PLtMsRt	1	0	3.833	8			18.3247	35
TK157_Bridge_Pert_DT_0003_pert1	PRtMsLt	1	1	3.97567	8					no deviation
TK157_Bridge_Pert_DT_0004_pert1	PRtToLt	1	1			no deviation		4.567	9
TK157_Bridge_Pert_DT_0005_pert1	PLtMsLt	1	1	4.74166	10			4.74166	10
TK157_Park_Pert_0001_pert1	PRtMsLt	1	0	3.49167	8			11.3833	24
TK157_Park_Pert_0001_pert4	PRtMsLt	1	0	7.925	15			4.60833	9
TK157_Park_Pert_0001_pert7	PRtMsRt	1	0			no deviation		6.02567	12
TK157_Park_Pert_0002_pert1	PRtMsLt	1	0	4.76667	9			4.76667	9
TK157_Park_Pert_0002_pert3	TmMsLt	1	0	5.16667	10					no deviation
TK157_Park_Pert_0002_pert4	PLtMsLt	1	0	5.00833	10			5.58333	11
TK157_Park_Pert_0002_pert7	TmMsLt	1	0			no deviation				no deviation
TK157_Park_Pert_0003_pert1	TmMsRt	1	0	5.09967	11						not found
TK157_Park_Pert_0003_pert2	PRtMsLt	1	0	4.54967	9			4.54967	9
TK157_Park_Pert_0003_pert5	PRtMsRt	1	0	12.4083	24			8.64167	17
TK157_Park_Pert_0003_pert7	TmMsLt	1	0	4.90767	10					no deviation
TK157_Park_Pert_0003_pert8	PRtMsRt	1	0	5.50834	11			5.50834	11
TK157_Park_Pert_DT_0001_pert1	PRtMsRt	1	1	4.93334	10			5.475	11
TK157_Park_Pert_DT_0001_pert4	TmMsLt	1	1	7.12534	13					no deviation
TK157_Park_Pert_DT_0001_pert5	TmMsRt	1	1	6.98367	12					no deviation
TK157_Park_Pert_DT_0001_pert6	PLtMsLt	1	1	4.69967	10			4.69967	10
TK157_Park_Pert_DT_0002_pert1	PLtMsLt	1	1	4.80034	10			5.36701	11
TK157_Park_Pert_DT_0002_pert2	TmMsLt	1	1	5.39234	10			5.39234	10
TK157_Park_Pert_DT_0002_pert3	PRtMsRt	1	1	6.08367	12			5.517	11
TK157_Park_Pert_DT_0003_pert1	PRtMsRt	1	1	5.18333	11			6.23333	13
TK157_Park_Pert_DT_0003_pert2	PRtMsRt	1	1			no deviation		4.92466	10
YG667_Birdge_Pert_0001_pert1	PRtMsRt	0	0			no deviation		4.00833	8
YG667_Birdge_Pert_0001_pert10	PLtMsRt	0	0			no deviation		5.57504	11
YG667_Birdge_Pert_0001_pert11	PRtIcRt	0	0	6.53364	16			11.142	25
YG667_Birdge_Pert_0001_pert2	TmMsLt	0	0	5.57534	15			10.8086	24
YG667_Birdge_Pert_0001_pert3	TmMsRt	0	0	2.31634	7			5.59134	14
YG667_Birdge_Pert_0001_pert5	PRtMsLt	0	0	11.7913	24			3.74134	9
YG667_Birdge_Pert_0001_pert6	PRtMsRt	0	0	27.258	55			14.733	33
YG667_Birdge_Pert_0001_pert7	TmMsRt	0	0	2.73334	7			4.23334	10
YG667_Birdge_Pert_0001_pert8	PLtMsRt	0	0	11.858	28			6.09134	16
YG667_Birdge_Pert_0001_pert9	PRtMsLt	0	0	15.2333	33			4.45834	11
YG667_Birdge_Pert_DT_0001_pert1	PRtMsRt	0	1			no recovery		6.4423	16
YG667_Birdge_Pert_DT_0001_pert2	TmIcLt	0	1	11.4503	24						not found
YG667_Birdge_Pert_DT_0001_pert3	TmIcLt	0	1	8.2757	21			5.5673	15
YG667_Birdge_Pert_DT_0001_pert4	TmMsRt	0	1				not found	3.5667	8
YG667_Birdge_Pert_DT_0001_pert5	TmToLt	0	1	2.342	7			8.717	22
YG667_Birdge_Pert_DT_0001_pert6	PRtMsLt	0	1	4.5587	11			5.5503	13
YG667_Birdge_Pert_DT_0001_pert7	PRtMsRt	0	1			no deviation		6.609	17
YG667_Birdge_Pert_DT_0003_pert1		0	1			no deviation		5.0247	12
YP850_Bridge_Pert_0001_pert2	PLtIcLt	1	0	5.333	10			5.908	11
YP850_Bridge_Pert_0002_pert1	PRtToLt	1	0	4.224	8			4.833	9
YP850_Bridge_Pert_0003_pert1	PRtMsLt	1	0	4.116	8			11.183	20
YP850_Bridge_Pert_DT_0001_pert1	PRtToRt	1	1	6.351	11			5.751	10
YP850_Bridge_Pert_DT_0002_pert1	PLtToRt	1	1			no deviation		6.142	11
YP850_Bridge_Pert_DT_0003_pert1	PLtMsRt	1	1			no deviation		8.801	15
YP850_Park_Pert_0001_pert1	PRtToLt	1	0	5.558	11			5.558	11
YP850_Park_Pert_0001_pert5	TmMsLt	1	0	8.05	16						not found
YP850_Park_Pert_0001_pert6	PLtToRt	1	0	6.516	12			6.516	12
YP850_Park_Pert_0003_pert1	PLtMsRt	1	0	10.508	19			4.692	9
YP850_Park_Pert_0003_pert3	TmMsLt	1	0	4.442	9			17.475	32
YP850_Park_Pert_0003_pert4	TmMsRt	1	0	6.409	12			15.034	27
YP850_Park_Pert_0003_pert5	TmToRt	1	0	18.742	33					no deviation
YP850_Park_Pert_0003_pert6	TmMsLt	1	0	4.767	9			5.351	10
YP850_Park_Pert_0003_pert7	PLtMsLt	1	0	12.092	22			5.692	11
YP850_Park_Pert_0004_pert1	PLtMsRt	1	0	6.008	11			14.383	25
YP850_Park_Pert_DT_0001_pert1	PLtMsRt	1	1	7.5	11			17.933	24
YP850_Park_Pert_DT_0001_pert4	PRtMsRt	1	1	5.866	10			7.207	12
YP850_Park_Pert_DT_0002_pert1	PRtMsLt	1	1	4.408	8			5.075	9
YP850_Park_Pert_DT_0002_pert4	PRtMsRt	1	1	7.766	13			5.35	9
YP850_Park_Pert_DT_0002_pert7	PLtMsRt	1	1	8.108	14			8.108	14
YP850_Park_Pert_DT_0003_pert1	TmMsRt	1	1	5.958	10						not found
YP850_Park_Pert_DT_0003_pert2	TmMsLt	1	1	8.133	14			20.849	34
YP850_Park_Pert_DT_0003_pert3	TmMsLt	1	1	4.924	9			4.924	9
YP850_Park_Pert_DT_0003_pert4	PRtMsRt	1	1	6.008	11			5.392	10
YP850_Park_Pert_DT_0003_pert6	PLtMsLt	1	1	6.966	13			6.966	13
ZC923_Birdge_Pert_0002_pert1	TmMsRt	0	0	5.95036	13			5.43366	12
ZC923_Birdge_Pert_0002_pert2	PLtIcRt	0	0	13.2087	26			9.50866	19
ZC923_Birdge_Pert_0002_pert3	PLtIcRt	0	0	5.51696	12			5.51696	12
ZC923_Birdge_Pert_0002_pert4	PLtIcRt	0	0	4.71636	10			5.73296	12
ZC923_Birdge_Pert_DT_0001_pert1	TmMsRt	0	1	4.308	9					no deviation
ZC923_Birdge_Pert_DT_0001_pert2	TmMsRt	0	1	3.358	8			5.483	12
ZC923_Birdge_Pert_DT_0001_pert3	PRtMsRt	0	1	12.9167	25			4.425	10
ZC923_Birdge_Pert_DT_0001_pert4	PRtMsLt	0	1	4.75833	10			4.75833	10
ZC923_Birdge_Pert_DT_0001_pert5	TmIcRt	0	1	9.78333	19			7.01667	14
ZC923_Birdge_Pert_DT_0001_pert6	PRtMsRt	0	1	10.6167	19			6.09167	12
ZC923_Birdge_Pert_DT_0001_pert7	TmMsRt	0	1	21.4333	38			13.7917	25
ZC923_Birdge_Pert_DT_0001_pert8	TmToRt	0	1	4.80833	10			7.09167	14
ZC923_Birdge_Pert_DT_0001_pert9	TmMsLt	0	1				not found	23.85	38
ZC923_Birdge_Pert_DT_0003_pert1	PRtIcRt	0	1	4.975	11			6.05833	13
ZC923_Birdge_Pert_DT_0003_pert2	PLtMsRt	0	1	3.76667	10			11.5667	23
ZC923_Birdge_Pert_DT_0003_pert3	TmMsLt	0	1	5.60833	13			4.53333	11
ZC923_Park_Pert_0001_pert1	PLtMsLt	0	0	5.06634	13			7.94967	19
ZC923_Park_Pert_0001_pert2	PLtMsLt	0	0	6.47434	15			6.47434	15
ZC923_Park_Pert_0001_pert3	PLtToRt	0	0	4.508	11			5.51634	13
ZC923_Park_Pert_0001_pert4	PLtMsRt	0	0	4.81634	12			5.32467	13
ZC923_Park_Pert_0001_pert5	PLtMsRt	0	0	4.29934	11			5.80767	14
ZC923_Park_Pert_0001_pert6	PLtMsLt	0	0	5.40834	13			5.40834	13
ZC923_Park_Pert_0001_pert7	PRtMsRt	0	0	5.68267	14			16.266	35
ZC923_Park_Pert_0001_pert8	PLtMsRt	0	0	6.06667	15			19.5417	42
ZC923_Park_Pert_0001_pert9	PRtIcLt	0	0	10.8663	22			17.083	34
ZC923_Park_Pert_0002_pert1	TmMsLt	0	0	4.608	11			11.2413	24
ZC923_Park_Pert_0002_pert2	PRtMsLt	0	0	5.50834	13			5.50834	13
ZC923_Park_Pert_0002_pert3	TmMsLt	0	0	4.767	12			6.192	15
ZC923_Park_Pert_0002_pert4	TmMsRt	0	0	13.717	30			12.1503	27
ZC923_Park_Pert_DT_0001_pert1	TmMsLt	0	1	4.58267	10			7.816	16
ZC923_Park_Pert_DT_0001_pert2	PRtMsRt	0	1	15.958	31			7.633	16
ZC923_Park_Pert_DT_0001_pert3	PLtToRt	0	1	5.291	12			5.841	13
ZC923_Park_Pert_DT_0001_pert4	PLtMsRt	0	1	15.6413	30			5.61633	12
ZC923_Park_Pert_DT_0001_pert5	TmMsRt	0	1	4.383	10						not found
ZC923_Park_Pert_DT_0001_pert6	PRtToRt	0	1	5.85833	13			14.1917	27
ZC923_Park_Pert_DT_0001_pert7	PRtMsLt	0	1	6.008	14			3.94133	10
ZC923_Park_Pert_DT_0001_pert8	PLtMsRt	0	1	4.38267	11			4.966	12
ZC923_Park_Pert_DT_0002_pert1	PRtMsLt	0	1	6.13366	13			5.55033	12
ZC923_Park_Pert_DT_0002_pert2	PRtMsLt	0	1	10.6087	22			10.067	21
ZC923_Park_Pert_DT_0002_pert3	PLtMsRt	0	1	18.9337	34			18.9337	34
ZC923_Park_Pert_DT_0002_pert4	TmMsLt	0	1	8.167	17			3.442	8
		Step Length	Step Width
	NO_DEV	47	57
	NO_REC	11	33
	Empty	58	90
	%No_DEV	6.27262
	%No_REC	2.6538
	%Empty	8.92642
	%Successful	91.0736
