# Supplementary material for: Novel methodology for assessing total recovery time in response to unexpected perturbations while walking
Source: PLoS One. 2020 Jun 3;15(6):e0233510. doi: 10.1371/journal.pone.0233510 (PMC7269230; doi:10.1371/journal.pone.0233510)
Supplement: S2 Data — (XLSX) [file pone.0233510.s005.xlsx]

## Sheet: 1
FN1	Subj_num	pert order of presentation	pert_type	cohort_YA1_OA0	ST0_DT1	rec_time_length	rec_time_length1_Trans(log(rec_time_length1)/log(2))	steps2rec_length1	coments_length1_1	coments_length2_1	rec_time_width1	rec_time_width1_Trans (log(rec_time_length1))	rec_time_width1_Trans (log(rec_time_length1)/log(2))	steps2rec_width1	coments_width1_1	coments_width2_1
DB546_Park_Pert_DT_0001_pert1	1	1	PRtMsRt	0	1	10.9673	3.45514	22			4.059		2.02112	9
DB546_Park_Pert_DT_0001_pert2	1	2	PRtMsRt	0	1	5.159	2.36709	10			5.72566		2.51744	11
DB546_Park_Pert_DT_0001_pert3	1	3	PLtMsRt	0	1	5.38366	2.42859	11			12.0003		3.585	23
DB546_Park_Pert_DT_0001_pert4	1	4	TmMsRt	0	1	19.9253	4.31653	39					NaN
DB546_Park_Pert_DT_0001_pert6	1	6	PLtMsLt	0	1		NaN						NaN
DB546_Park_Pert_DT_0001_pert7	1	7	PLtMsRt	0	1	12.3587	3.62745	23			16.092		4.00827	30
DB546_Park_Pert_DT_0001_pert8	1	8	PRtMsRt	0	1	4.61733	2.20706	10			4.61733		2.20706	10
DB546_Park_Pert_0001_pert1	1	9	PRtMsLt	0	0	4.75867	2.25056	10			5.80033		2.53613	12
DB546_Park_Pert_0001_pert11	1	11	PRtMsRt	0	0	18.0917	4.17725	35			16.3		4.0268	32
DB546_Park_Pert_0001_pert3	1	13	TmMsRt	0	0	4.25033	2.08757	10			9.367		3.22759	20	no deviation
DB546_Park_Pert_0001_pert4	1	14	PLtMsLt	0	0	13.4163	3.74592	28			12.908		3.69019	27
DB546_Park_Pert_0001_pert5	1	15	PRtMsRt	0	0	4.69967	2.23256	10			10.0747		3.33266	20
DB546_Park_Pert_0001_pert7	1	17	PLtToRt	0	0	6.30033	2.65543	13			10.867		3.44188	22
DB546_Park_Pert_0001_pert8	1	18	TmMsLt	0	0	4.46667	2.1592	10			5.55		2.47249	12
DB546_Birdge_DT_0001_pert1	1	20	PRtMsLt	0	1	7.609	2.92771	16			4.959		2.31005	11
DB546_Birdge_DT_0001_pert3	1	22	PLtToRt	0	1	8.07534	3.01352	17			8.57534		3.10019	18
DB546_Birdge_DT_0001_pert5	1	24	PRtToLt	0	1	7.07534	2.8228	14			4.95867		2.30995	10
HR118_Park_Pert_0001_pert2	2	2	PLtMsLt	0	0	4.34133	2.11814	10			4.34133		2.11814	10
HR118_Park_Pert_0001_pert3	2	3	PRtMsRt	0	0	3.54933	1.82755	9			11.6577		3.54321	27
HR118_Park_Pert_0001_pert4	2	4	PLtMsRt	0	0	4.6	2.20163	11			11.0833		3.47032	25
HR118_Park_Pert_0001_pert5	2	5	PRtMsLt	0	0	4.32433	2.11248	10			7.48266		2.90355	17
HR118_Park_Pert_0001_pert6	2	6	PLtToRt	0	0	10.5333	3.39689	23			11.4917		3.52252	25
HR118_Park_Pert_0001_pert7	2	7	TmMsLt	0	0	4.17433	2.06154	11			7.35766		2.87925	18	no deviation
HR118_Park_Pert_0001_pert8	2	8	PLtMsRt	0	0	8.19166	3.03416	19			5.89166		2.55867	14
HR118_Park_Pert_0001_pert9	2	9	TmMsLt	0	0	4.08266	2.02951	10			5.95766		2.57475	14
HR118_Park_Pert_0002_pert1	2	10	PRtMsRt	0	0	4.12534	2.04451	10			8.88367		3.15116	20
HR118_Park_Pert_0002_pert2	2	11	PRtMsRt	0	0	5.90834	2.56275	13			4.975		2.3147	11
HR118_Park_Pert_0002_pert3	2	12	PLtMsLt	0	0	5.059	2.33885	12			4.16734		2.05913	10
HR118_Park_Pert_0002_pert4	2	13	TmMsRt	0	0	4.32567	2.11292	11			5.284		2.40163	13
HR118_Park_Pert_0002_pert5	2	14	TmMsRt	0	0	4.20867	2.07336	11			3.75034		1.90702	10
HR118_Park_Pert_DT_0001_pert1	2	15	PLtMsRt	0	1	3.992	1.99711	9			6.542		2.70973	14
HR118_Park_Pert_DT_0001_pert2	2	16	PLtMsLt	0	1	4.084	2.02998	10			5.40067		2.43314	13
HR118_Park_Pert_DT_0001_pert3	2	17	PRtMsLt	0	1	3.30034	1.72261	8			6.07534		2.60297	14
HR118_Park_Pert_DT_0001_pert4	2	18	PLtMsRt	0	1	3.55867	1.83134	8			12.742		3.67152	28
HR118_Park_Pert_DT_0001_pert5	2	19	TmMsLt	0	1	4.642	2.21475	12			3.27534		1.71164	9
HR118_Park_Pert_DT_0001_pert6	2	20	PLtMsRt	0	1	14.567	3.86463	32			7.33367		2.87454	17
HR118_Park_Pert_DT_0001_pert7	2	21	PRtToLt	0	1	4.89167	2.29033	11			4.89167		2.29033	11
HR118_Park_Pert_DT_0001_pert8	2	22	PLtMsLt	0	1	5.11667	2.35521	12			4.175		2.06178	10
HR118_Park_Pert_DT_0002_pert1	2	23	PLtMsLt	0	1	4.267	2.09322	10			5.192		2.37629	12
HR118_Park_Pert_DT_0002_pert2	2	24	TmMsRt	0	1	4.158	2.05589	11			7.39967		2.88746	18
HR118_Birdge_Pert_0001_pert1	2	26	TmMsRt	0	0	7.49133	2.90522	15			4.458		2.1564	9
HR118_Birdge_Pert_0001_pert2	2	27	PLtMsRt	0	0		NaN				5.517		2.46388	12
HR118_Birdge_Pert_0001_pert3	2	28	PLtMsRt	0	0	4.5	2.16993	10			6.95833		2.79874	15
HR118_Birdge_Pert_0001_pert4	2	29	PLtMsRt	0	0	13.9253	3.79964	29			6.00033		2.58504	13
HR118_Birdge_Pert_0001_pert5	2	30	PRtMsRt	0	0	3.49967	1.80722	8			5.89967		2.56063	13
HR118_Birdge_Pert_0001_pert6	2	31	PRtMsLt	0	0	3.94167	1.97881	9			4.45		2.15381	10
HR118_Birdge_Pert_0001_pert7	2	32	PRtMsRt	0	0	15.2667	3.93231	32			11.85		3.56682	25
HR118_Birdge_Pert_0001_pert8	2	33	PRtMsRt	0	0	4.67533	2.22507	10			8.60867		3.10579	18
HR118_Birdge_Pert_0002_pert1	2	34	PLtMsLt	0	0	8.9	3.1538	19			13.3583		3.73967	28
HR118_Birdge_Pert_0002_pert2	2	35	PRtMsLt	0	0	9.84934	3.30003	21			9.84934		3.30003	21
HR118_Birdge_Pert_0002_pert3	2	36	PLtMsRt	0	0	4.02467	2.00887	9			4.56634		2.19104	10
HR118_Birdge_Pert_0002_pert4	2	37	PLtMsRt	0	0	4.983	2.31701	11			5.42467		2.43953	12
HR118_Birdge_Pert_DT_0001_pert2	2	39	PLtMsRt	0	1	4.859	2.28066	11			6.30067		2.65551	14
HR118_Birdge_Pert_DT_0001_pert3	2	40	PRtMsLt	0	1	4.57567	2.19398	11			5.49234		2.45742	13
HR118_Birdge_Pert_DT_0001_pert5	2	42	PRtMsRt	0	1	3.875	1.9542	9			4.39167		2.13477	10
HR118_Birdge_Pert_DT_0001_pert6	2	43	TmMsRt	0	1	7.309	2.86967	17					NaN			not found
HR118_Birdge_Pert_DT_0001_pert7	2	44	PLtMsLt	0	1	5.35034	2.41963	12			4.85034		2.27809	11
HR118_Birdge_Pert_DT_0001_pert8	2	45	PLtMsLt	0	1	8.52567	3.09181	18			5.034		2.33171	11
HR118_Birdge_Pert_DT_0002_pert1	2	46	PRtMsRt	0	1	3.61734	1.85493	8			4.109		2.03879	9
HR118_Birdge_Pert_DT_0002_pert2	2	47	PLtToRt	0	1	8.75867	3.13071	18			4.35867		2.12389	9
HR118_Birdge_Pert_DT_0002_pert3	2	48	PRtToLt	0	1	5.16667	2.36923	11			5.16667		2.36923	11
IP529_Park_Pert_DT_0001_pert1	3	1	PRtMsRt	0	1	4.68367	2.22764	10			4.68367		2.22764	10
IP529_Park_Pert_DT_0001_pert2	3	2	PLtMsLt	0	1	8.95867	3.16328	18			6.03367		2.59304	13
IP529_Park_Pert_DT_0001_pert3	3	3	PLtMsLt	0	1	4.56734	2.19135	10			4.56734		2.19135	10
IP529_Park_Pert_DT_0001_pert4	3	4	TmMsRt	0	1	4.884	2.28806	11			6.59234		2.72079	14
IP529_Park_Pert_DT_0001_pert5	3	5	PRtMsRt	0	1	6.342	2.66494	12			6.342		2.66494	12
IP529_Park_Pert_DT_0001_pert6	3	6	PLtMsLt	0	1	4.75034	2.24803	10			4.75034		2.24803	10
IP529_Park_Pert_DT_0001_pert7	3	7	PRtMsLt	0	1	4.10067	2.03586	8			5.25067		2.3925	10
IP529_Park_Pert_DT_0001_pert8	3	8	PLtMsRt	0	1	9.192	3.20038	17			10.3837		3.37624	19
IP529_Park_Pert_DT_0002_pert1	3	9	PLtMsLt	0	1	4.66667	2.22239	10			4.66667		2.22239	10
IP529_Park_Pert_DT_0002_pert2	3	10	TmMsLt	0	1	5.30033	2.40608	11			4.12533		2.04451	9
IP529_Park_Pert_DT_0002_pert4	3	11	TmMsLt	0	1	5.35	2.41954	10					NaN			not found
IP529_Park_Pert_DT_0002_pert5	3	12	PRtMsRt	0	1	5.00867	2.32443	10			5.00867		2.32443	10
IP529_Park_Pert_0001_pert1	3	13	PLtMsLt	0	0	4.775	2.2555	10			4.775		2.2555	10
IP529_Park_Pert_0001_pert10	3	14	PRtMsLt	0	0	11.4493	3.51719	21			4.54933		2.18565	9
IP529_Park_Pert_0001_pert2	3	15	PRtMsLt	0	0	4.433	2.14828	8			5.608		2.48749	10
IP529_Park_Pert_0001_pert3	3	16	TmMsRt	0	0	4.6	2.20163	10			5.78333		2.5319	12
IP529_Park_Pert_0001_pert4	3	17	PLtMsRt	0	0	4.06633	2.02373	8			22.0663		4.46377	40
IP529_Park_Pert_0001_pert5	3	18	TmMsRt	0	0	4.03333	2.01197	8			11.8		3.56071	20
IP529_Park_Pert_0001_pert6	3	19	TmMsRt	0	0	5.17433	2.37137	10			4.016		2.00576	8
IP529_Park_Pert_0001_pert7	3	20	PLtMsLt	0	0	4.89933	2.29258	10			6.05766		2.59876	12
IP529_Park_Pert_0001_pert8	3	21	PRtMsLt	0	0	4.008	2.00288	8			5.74133		2.52138	11
IP529_Park_Pert_0001_pert9	3	22	PRtMsRt	0	0	4.758	2.25036	10			4.758		2.25036	10
IP529_Birdge_Pert_DT_0001_pert1	3	23	TmMsRt	0	1	4.39134	2.13466	9					NaN		no deviation	not found
IP529_Birdge_Pert_DT_0001_pert2	3	24	PLtMsLt	0	1	4.53267	2.18036	10			6.116		2.61259	13
IP529_Birdge_Pert_DT_0001_pert3	3	25	PRtMsRt	0	1	4.71667	2.23777	10			4.71667		2.23777	10
IP529_Birdge_Pert_DT_0001_pert4	3	26	TmMsLt	0	1	4.94134	2.3049	11			4.39967		2.1374	10
IP529_Birdge_Pert_DT_0001_pert5	3	27	TmMsRt	0	1	4.43334	2.14839	11			6.1		2.60881	14
IP529_Birdge_Pert_DT_0001_pert6	3	28	PRtMsLt	0	1	4.891	2.29013	10			5.416		2.43723	11
IP529_Birdge_Pert_DT_0001_pert7	3	29	TmMsLt	0	1	4.06667	2.02385	9			5.775		2.52982	12
IP529_Birdge_Pert_DT_0001_pert8	3	30	TmMsLt	0	1	4.15	2.05311	10			11.05		3.46597	22
IP529_Birdge_Pert_DT_0002_pert1	3	31	PLtMsRt	0	1	6.3	2.65535	14			5.275		2.39917	12
IP529_Birdge_Pert_DT_0002_pert2	3	32	PLtToRt	0	1	6.60833	2.72429	13			5.50833		2.46161	11
IP529_Birdge_Pert_DT_0002_pert3	3	33	TmMsRt	0	1	4.79967	2.26294	11			16.3913		4.03486	32
NG553_Park_Pert_DT_0001_pert1	4	1	PLtToRt	0	1	12.4837	3.64197	25			7.417		2.89084	15
NG553_Park_Pert_DT_0001_pert2	4	2	TmMsRt	0	1	6.65867	2.73523	17			13.2337		3.72614	30
NG553_Park_Pert_DT_0001_pert3	4	3	PRtMsRt	0	1	5.79233	2.53414	12					NaN
NG553_Park_Pert_DT_0002_pert1	4	4	PLtMsLt	0	1	4.634	2.21226	10			4.634		2.21226	10
NG553_Park_Pert_DT_0002_pert2	4	5	PLtMsLt	0	1	4.35867	2.12389	10			8.17533		3.03128	18
NG553_Park_Pert_DT_0002_pert4	4	7	PLtMsLt	0	1	5.40033	2.43305	12			4.45867		2.15661	10
NG553_Park_Pert_DT_0002_pert5	4	8	PLtMsRt	0	1	28.5503	4.83544	59			4.617		2.20696	10
NG553_Park_Pert_DT_0002_pert6	4	9	PLtMsRt	0	1	4.792	2.26063	10			10.492		3.39122	21
NG553_Park_Pert_DT_0002_pert7	4	10	TmMsLt	0	1	6.55067	2.71164	16			6.55067		2.71164	16
NG553_Park_Pert_DT_0002_pert8	4	11	PLtMsRt	0	1	10.609	3.40722	22			4.15067		2.05334	9
NG553_Park_Pert_0001_pert1	4	13	PLtMsLt	0	0	5.13334	2.3599	11			13.9917		3.8065	28
NG553_Park_Pert_0001_pert2	4	14	PRtMsRt	0	0	27.6087	4.78705	55			12.7253		3.66963	26
NG553_Park_Pert_0001_pert3	4	15	PRtMsRt	0	0	14.4837	3.85636	30			6.00034		2.58504	13
NG553_Park_Pert_0001_pert4	4	16	PRtMsLt	0	0	7.47532	2.90214	16			5.01702		2.32683	11
NG553_Park_Pert_0001_pert5	4	17	PLtMsRt	0	0	4.65802	2.21972	11			4.19132		2.0674	10
NG553_Park_Pert_0001_pert6	4	18	PRtMsRt	0	0	4.13302	2.0472	10			5.09962		2.35039	12
NG553_Park_Pert_0001_pert8	4	20	PRtMsLt	0	0	3.80862	1.92927	9			4.76702		2.25309	11
NG553_Park_Pert_0001_pert9	4	21	TmMsRt	0	0	5.13362	2.35998	12			4.17532		2.06189	10	no deviation
NG553_Park_Pert_0002_pert2	4	23	TmMsRt	0	0	5.3417	2.4173	12			16.3667		4.03269	34
NG553_Park_Pert_0002_pert3	4	24	PLtMsLt	0	0	21.1337	4.40147	44			5.0337		2.33162	11
NG553_Park_Pert_0002_pert5	4	26	PRtMsRt	0	0	9.2417	3.20816	20			4.525		2.17792	10
NG553_Birdge_Pert_DT_0001_pert2	4	28	TmMsRt	0	1	4.15	2.05311	10			6.1167		2.61275	14
NG553_Birdge_Pert_DT_0001_pert3	4	29	TmMsRt	0	1	4.6833	2.22753	11			25.775		4.6879	51
NG553_Birdge_Pert_DT_0001_pert5	4	31	TmMsRt	0	1		NaN						NaN
NG553_Birdge_Pert_DT_0001_pert6	4	32	PLtMsLt	0	1	17.7167	4.14704	37			14.25		3.83289	30
NG553_Birdge_Pert_DT_0001_pert8	4	34	PLtMsLt	0	1	4.3087	2.10725	10			5.2753		2.39925	12
NG553_Birdge_Pert_DT_0001_pert9	4	35	PLtToRt	0	1	4.5003	2.17002	10			4.5003		2.17002	10
NG553_Birdge_Pert_DT_0003_pert2	4	37	PLtMsLt	0	1	10.208	3.35163	21			5.6164		2.48965	12
NG553_Birdge_Pert_DT_0003_pert3	4	38	TmMsLt	0	1	5.1827	2.3737	13					NaN			not found
NG553_Birdge_Pert_DT_0003_pert4	4	39	PLtMsLt	0	1	3.8244	1.93523	8			4.341		2.11803	9
NG553_Birdge_Pert_0002_pert1	4	40	PLtMsRt	0	0	3.9996	1.99986	9			3.9996		1.99986	9
NG553_Birdge_Pert_0002_pert2	4	41	PLtMsRt	0	0	5.1833	2.37387	12			7.675		2.94017	17
NG553_Birdge_Pert_0002_pert3	4	42	PRtMsLt	0	0	3.5666	1.83455	8			3.5666		1.83455	8
NG553_Birdge_Pert_0002_pert4	4	43	TmMsRt	0	0	3.9913	1.99686	11			28.183		4.81675	61
OS110_Park_Pert_0001_pert1	5	1	PRtMsRt	0	0	11.933	3.57688	23			5.32467		2.41269	11
OS110_Park_Pert_0001_pert2	5	2	PLtMsLt	0	0	9.06634	3.18052	18			5.16634		2.36914	11
OS110_Park_Pert_0001_pert3	5	3	PRtMsRt	0	0	4.90034	2.29288	10			4.90034		2.29288	10
OS110_Park_Pert_0001_pert4	5	4	PLtMsRt	0	0	4.20834	2.07325	9			13.7917		3.78573	27
OS110_Park_Pert_0001_pert5	5	5	PRtMsRt	0	0	7.01634	2.81072	15			8.008		3.00144	17
OS110_Park_Pert_0001_pert6	5	6	PLtMsLt	0	0	4.65	2.21723	10			10.675		3.41616	22
OS110_Park_Pert_0001_pert7	5	7	TmMsRt	0	0	8.30867	3.05462	17			6.75867		2.75674	14
OS110_Park_Pert_0001_pert8	5	8	PLtMsRt	0	0	4.733	2.24275	11			4.733		2.24275	11
OS110_Park_Pert_0001_pert9	5	9	TmMsLt	0	0	3.65834	1.87119	8					NaN		no deviation	not found
OS110_Park_Pert_0002_pert1	5	10	PRtMsRt	0	0	10.0673	3.33161	21			4.94233		2.30519	11
OS110_Park_Pert_0002_pert2	5	11	PRtMsLt	0	0	3.68366	1.88114	8			6.717		2.74782	14
OS110_Park_Pert_0002_pert3	5	12	PLtMsRt	0	0	3.684	1.88127	8			6.209		2.63436	13
OS110_Park_Pert_0002_pert4	5	13	TmMsRt	0	0	5.00033	2.32202	11			11.3587		3.50572	24
OS110_Park_Pert_0002_pert5	5	14	TmMsRt	0	0	4.059	2.02112	9			4.559		2.18872	10
OS110_Park_Pert_DT_0001_pert1	5	15	PLtMsRt	0	1	8.4	3.07039	17	no deviation	no deviation	6.3		2.65535	13
OS110_Park_Pert_DT_0001_pert2	5	16	PLtMsLt	0	1	4.78333	2.25802	10			3.74167		1.90368	8
OS110_Park_Pert_DT_0001_pert3	5	17	PLtMsLt	0	1	15.5667	3.96039	31			6.20833		2.63421	13
OS110_Park_Pert_DT_0001_pert4	5	18	PLtMsLt	0	1	4.567	2.19125	10			13.7087		3.77702	28
OS110_Park_Pert_DT_0001_pert5	5	19	TmMsLt	0	1	3.492	1.80405	8			15.9003		3.99098	32	no deviation
OS110_Park_Pert_DT_0001_pert6	5	20	PLtMsLt	0	1	4.65067	2.21744	10			6.209		2.63436	13
OS110_Park_Pert_DT_0001_pert7	5	21	PRtMsRt	0	1	7.30833	2.86954	15			5.25833		2.3946	11
OS110_Park_Pert_DT_0001_pert8	5	22	PLtMsLt	0	1	4.31667	2.10992	10			4.31667		2.10992	10
OS110_Park_Pert_DT_0001_pert9	5	23	PLtMsLt	0	1	5.675	2.50462	12			4.675		2.22497	10
OS110_Park_Pert_DT_0002_pert2	5	25	PLtMsRt	0	1	4.01633	2.00588	9			4.51633		2.17515	10
OS110_Park_Pert_DT_0002_pert4	5	27	TmMsLt	0	1		NaN						NaN
OS110_Park_Pert_DT_0002_pert5	5	28	PLtMsRt	0	1		NaN		no deviation	no deviation	7.06667		2.82103	15
OS110_Birdge_Pert_0001_pert1	5	29	PLtMsRt	0	0	5.71666	2.51517	12			4.64166		2.21464	10
OS110_Birdge_Pert_0001_pert3	5	31	TmMsLt	0	0	3.90766	1.9663	10			5.44933		2.44608	13
OS110_Birdge_Pert_0001_pert5	5	32	PRtMsRt	0	0	4.44933	2.15359	10			6.03266		2.59279	13
OS110_Birdge_Pert_0001_pert6	5	33	PRtMsLt	0	0	7.29133	2.86618	15			4.62466		2.20935	10
OS110_Birdge_Pert_0001_pert7	5	34	PLtMsRt	0	0	9.27433	3.21324	19			10.341		3.3703	21
OS110_Birdge_Pert_0001_pert8	5	35	PRtToLt	0	0	4.841	2.27531	10			5.38266		2.42832	11
OS110_Birdge_Pert_0001_pert9	5	36	PLtMsLt	0	0	4.533	2.18047	10			6.558		2.71326	14
OS110_Birdge_Pert_0002_pert1	5	37	PRtMsRt	0	0	5.03333	2.33151	11			15.4167		3.94642	31
OS110_Birdge_Pert_0002_pert2	5	38	PLtMsRt	0	0	4.21666	2.0761	9			11.6		3.53605	23
OS110_Birdge_Pert_0002_pert3	5	39	TmMsRt	0	0	6.03333	2.59295	13			9.15		3.19377	19
OS110_Birdge_Pert_DT_0001_pert1	5	40	TmMsLt	0	1	0.96666	-0.0489196	2	no deviation	no deviation	17.5083		4.12997	34
OS110_Birdge_Pert_DT_0003_pert1	5	41	TmMsRt	0	1	3.80833	1.92916	9			4.29999		2.10433	10
OS110_Birdge_Pert_DT_0003_pert2	5	42	PLtMsLt	0	1	4.425	2.14568	10			4.425		2.14568	10
OS110_Birdge_Pert_DT_0003_pert3	5	43	PRtMsRt	0	1	7.067	2.8211	15			8.08366		3.01501	17
RH573_Park_Pert_DT_0002_pert1	6	1	PRtMsRt	0	1	6.85867	2.77793	15			9.35034		3.22502	20
RH573_Park_Pert_DT_0002_pert2	6	2	PRtToLt	0	1	4.58334	2.1964	10			4.58334		2.1964	10
RH573_Park_Pert_DT_0002_pert3	6	3	PRtToLt	0	1	4.775	2.2555	10			4.775		2.2555	10
RH573_Park_Pert_DT_0002_pert4	6	4	PLtMsLt	0	1	5.708	2.51299	13			4.24967		2.08735	10
RH573_Park_Pert_DT_0002_pert5	6	5	PLtMsRt	0	1	5.658	2.50029	13			6.683		2.7405	15
RH573_Park_Pert_DT_0002_pert6	6	6	PLtMsLt	0	1	4.25834	2.09029	10			4.25834		2.09029	10
RH573_Park_Pert_DT_0002_pert7	6	7	PLtMsLt	0	1	3.825	1.93546	9			14.05		3.8125	30
RH573_Park_Pert_DT_0003_pert1	6	8	PLtMsRt	0	1	6.21634	2.63607	14			6.21634		2.63607	14
RH573_Park_Pert_DT_0003_pert3	6	10	PLtMsLt	0	1	4.44134	2.151	10			5.433		2.44175	12
RH573_Park_Pert_0001_pert2	6	12	PRtMsLt	0	0	3.70834	1.89077	8			4.225		2.07895	9
RH573_Park_Pert_0001_pert5	6	13	PRtToLt	0	0		NaN		no deviation	not found	14.6833		3.87611	29
RH573_Park_Pert_0001_pert6	6	14	PRtMsRt	0	0	11.9	3.57289	24			4.66663		2.22238	10
RH573_Park_Pert_0001_pert7	6	15	TmMsLt	0	0	3.99933	1.99976	10			5.53263		2.46797	13	no deviation
RH573_Birdge_Pert_DT_0001_pert1	6	19	TmMsLt	0	1	4.017	2.00612	10					NaN			not found
RH573_Birdge_Pert_DT_0001_pert2	6	20	TmMsRt	0	1	4.0667	2.02386	11					NaN			not found
RH573_Birdge_Pert_DT_0001_pert3	6	21	PRtToLt	0	1	4.6003	2.20173	11			4.1003		2.03573	10
RH573_Birdge_Pert_DT_0001_pert5	6	23	PRtMsLt	0	1	6.0337	2.59304	14			5.0253		2.32921	12
RH573_Birdge_Pert_DT_0001_pert6	6	24	PLtMsRt	0	1	5.092	2.34823	13			5.092		2.34823	13
RH573_Birdge_Pert_DT_0001_pert7	6	25	TmMsLt	0	1	4.4	2.1375	11					NaN			not found
RH573_Birdge_Pert_DT_0001_pert8	6	26	PLtToRt	0	1	17.7167	4.14704	39			4.4917		2.16726	11
RH573_Birdge_Pert_DT_0001_pert9	6	27	PRtMsRt	0	1	5.5837	2.48122	12			5.0837		2.34588	11
SA641_Park_Pert_DT_0001_pert2	7	2	PLtMsLt	0	1	4.666	2.22219	10			7.808		2.96495	16
SA641_Park_Pert_DT_0001_pert5	7	4	PRtToLt	0	1	6.999	2.80715	15			5.483		2.45497	12
SA641_Park_Pert_DT_0001_pert6	7	5	TmMsLt	0	1	4.591	2.19881	10					NaN			not found
SA641_Park_Pert_DT_0001_pert7	7	6	PRtMsRt	0	1	6.674	2.73855	15			11.191		3.48427	24
SA641_Park_Pert_DT_0001_pert8	7	7	TmMsLt	0	1	4.116	2.04124	10			4.116		2.04124	10	no deviation
SA641_Park_Pert_DT_0001_pert9	7	8	TmMsLt	0	1	4.041	2.01471	8					NaN		no deviation	not found
SA641_Park_Pert_DT_0002_pert1	7	9	PRtMsRt	0	1	4.692	2.2302	10			4.692		2.2302	10
SA641_Park_Pert_DT_0002_pert2	7	10	PLtMsRt	0	1	5.00834	2.32433	11			5.5		2.45943	12
SA641_Park_Pert_DT_0002_pert3	7	11	PLtMsRt	0	1	5.04967	2.33619	10			5.04967		2.33619	10
SA641_Park_Pert_DT_0002_pert4	7	12	TmMsRt	0	1	5.49167	2.45724	12			6.54167		2.70966	14
SA641_Park_Pert_0001_pert1	7	13	TmMsRt	0	0		NaN			not found			NaN		no deviation	not found
SA641_Park_Pert_0001_pert10	7	14	PLtToRt	0	0	4.633	2.21195	10			4.633		2.21195	10
SA641_Park_Pert_0001_pert2	7	15	PLtMsLt	0	0	4.575	2.19377	10			4.575		2.19377	10
SA641_Park_Pert_0001_pert3	7	16	PRtMsRt	0	0	5.34933	2.41936	12			7.816		2.96643	17
SA641_Park_Pert_0001_pert4	7	17	PLtMsRt	0	0	3.58266	1.84103	8			4.066		2.02361	9
SA641_Park_Pert_0001_pert5	7	18	PLtMsLt	0	0	7.83333	2.96963	17			5.40833		2.43518	12
SA641_Park_Pert_0001_pert6	7	19	TmMsRt	0	0	4.66666	2.22239	10			4.66666		2.22239	10
SA641_Park_Pert_0001_pert7	7	20	TmMsRt	0	0	4.16666	2.05889	10			9.625		3.26679	21
SA641_Park_Pert_0001_pert8	7	21	PRtToLt	0	0	8.008	3.00144	16			5.958		2.57483	12
SA641_Park_Pert_0001_pert9	7	22	PRtToLt	0	0	14.4413	3.85213	30			4.49966		2.16982	10
SA641_Park_Pert_0002_pert1	7	23	PRtMsLt	0	0	4.50767	2.17238	10			4.50767		2.17238	10
SA641_Park_Pert_0002_pert2	7	24	PLtMsRt	0	0	14.4747	3.85546	30			4.97467		2.3146	11
SA641_Park_Pert_0002_pert3	7	25	PRtMsLt	0	0	9.57434	3.25917	20			9.066		3.18047	19
SA641_Park_Pert_0002_pert4	7	26	PRtToLt	0	0	4.50834	2.1726	10			4.99167		2.31952	11
SA641_Birdge_Pert_DT_0001_pert1	7	27	TmMsLt	0	1	4.70034	2.23277	11			12.392		3.63134	25
SA641_Birdge_Pert_DT_0001_pert2	7	28	PLtMsLt	0	1	5.30034	2.40608	12			12.3253		3.62356	26
SA641_Birdge_Pert_DT_0001_pert3	7	29	PLtMsRt	0	1	7.79967	2.96341	17			7.79967		2.96341	17
SA641_Birdge_Pert_DT_0001_pert4	7	30	PLtToRt	0	1	6.11667	2.61275	14			9.03334		3.17526	20
SA641_Birdge_Pert_DT_0001_pert6	7	32	TmMsRt	0	1	11.967	3.58099	25			4.967		2.31237	11
SA641_Birdge_Pert_DT_0001_pert7	7	33	TmMsLt	0	1	4.73334	2.24286	12			3.30834		1.72611	9
SA641_Birdge_Pert_DT_0002_pert1	7	34	PRtMsLt	0	1	4.66633	2.22229	11			5.17466		2.37146	12
SA641_Birdge_Pert_DT_0002_pert2	7	35	PLtMsLt	0	1	7.96666	2.99398	18			7.49166		2.90529	17
SA641_Birdge_Pert_DT_0002_pert3	7	36	PLtMsRt	0	1	5.59133	2.48319	13			21.133		4.40143	46
SA641_Birdge_Pert_0001_pert3	7	39	PLtMsRt	0	0	5.30866	2.40835	12			4.35033		2.12112	10
SA641_Birdge_Pert_0001_pert4	7	40	PLtMsLt	0	0	8.20833	3.03709	18			6.28333		2.65153	14
SA641_Birdge_Pert_0001_pert6	7	42	PLtMsLt	0	0	3.92533	1.97281	9			5.38366		2.42859	12
SA641_Birdge_Pert_0001_pert7	7	43	TmMsRt	0	0	5.625	2.49185	13			18.6		4.21723	40
SA641_Birdge_Pert_0001_pert8	7	44	PRtMsLt	0	0	11.7583	3.55561	26			5.99166		2.58296	14
SA641_Birdge_Pert_0001_pert9	7	45	PLtMsLt	0	0	5.80866	2.53821	13			5.317		2.41061	12
SA641_Birdge_Pert_0002_pert1	7	46	PRtToLt	0	0	5.326	2.41305	12			5.817		2.54028	13
SA641_Birdge_Pert_0002_pert2	7	47	TmMsLt	0	0	4.358	2.12367	10			10.608		3.40708	23
SA641_Birdge_Pert_0002_pert4	7	49	TmMsRt	0	0	4.034	2.01221	9			10.734		3.42412	23
SR223_Park_Pert_0001_pert1	8	1	PLtMsLt	0	0	5.33366	2.41513	12			4.792		2.26063	11
SR223_Park_Pert_0001_pert2	8	2	TmMsRt	0	0	3.74233	1.90394	10			7.20066		2.84813	17
SR223_Park_Pert_0001_pert3	8	3	PRtMsRt	0	0	4.08333	2.02975	10			4.56666		2.19114	11
SR223_Park_Pert_0001_pert4	8	4	PLtMsLt	0	0	4.95033	2.30752	11			4.48366		2.16468	10
SR223_Park_Pert_0001_pert5	8	5	PLtToRt	0	0	5.459	2.44864	12			5.459		2.44864	12
SR223_Park_Pert_0001_pert6	8	6	PRtMsLt	0	0	12.3333	3.62449	24			5.825		2.54226	12
SR223_Park_Pert_0001_pert7	8	7	PLtMsLt	0	0	5.425	2.43962	12			6.44166		2.68743	14
SR223_Park_Pert_0001_pert8	8	8	PLtMsLt	0	0	4.60833	2.20424	10			4.60833		2.20424	10
SR223_Park_Pert_0002_pert1	8	9	PLtMsRt	0	0	6.067	2.60098	13			11.2087		3.48654	23
SR223_Park_Pert_0002_pert3	8	11	PLtMsLt	0	0	4.167	2.05901	9			5.18366		2.37397	11
SR223_Park_Pert_0002_pert4	8	12	PRtMsRt	0	0	4.24966	2.08735	10			4.24966		2.08735	10
SR223_Park_Pert_DT_0001_pert1	8	13	PRtMsRt	0	1	5.46634	2.45058	12			5.46634		2.45058	12
SR223_Park_Pert_DT_0001_pert2	8	14	PLtMsRt	0	1	4.67467	2.22486	10			4.67467		2.22486	10
SR223_Park_Pert_DT_0001_pert3	8	15	PRtMsRt	0	1	5.08267	2.34559	12			6.02434		2.5908	14
SR223_Park_Pert_DT_0001_pert4	8	16	PRtMsLt	0	1	4.69967	2.23256	11			5.19134		2.37611	12
SR223_Park_Pert_DT_0001_pert5	8	17	PLtMsLt	0	1	4.616	2.20664	10			8.091		3.01632	17
SR223_Park_Pert_DT_0001_pert6	8	18	PRtMsRt	0	1	5.775	2.52982	13			4.28334		2.09874	10
SR223_Park_Pert_DT_0001_pert7	8	19	TmMsLt	0	1	10.1913	3.34927	22					NaN
SR223_Park_Pert_DT_0001_pert8	8	20	PRtMsLt	0	1		NaN						NaN
SR223_Park_Pert_DT_0001_pert9	8	21	TmMsRt	0	1	4.375	2.12928	10			10.7167		3.42178	22
SR223_Park_Pert_DT_0002_pert1	8	22	TmMsRt	0	1	4.49134	2.16715	10			10.733		3.42398	22
SR223_Park_Pert_DT_0002_pert2	8	23	TmMsRt	0	1	4.7	2.23266	12			10.525		3.39575	23
SR223_Park_Pert_DT_0002_pert3	8	24	PLtMsLt	0	1	5.608	2.48749	12			6.17467		2.62636	13
SR223_Park_Pert_DT_0002_pert4	8	25	TmMsLt	0	1	5.19134	2.37611	12			9.758		3.28659	21
SR223_Birdge_0002_pert2	8	27	PLtMsRt	0	0	6.7336	2.75138	15			4.7253		2.24041	11
SR223_Birdge_0002_pert4	8	29	PLtToRt	0	0	4.6086	2.20433	10			5.117		2.3553	11
SR223_Birdge_0002_pert6	8	31	PLtToRt	0	0	6.092	2.60692	13			4.5253		2.17801	10
SR223_Birdge_0002_pert7	8	32	TmMsLt	0	0	4.7086	2.2353	11			8.842		3.14437	19
SR223_Birdge_0002_pert8	8	33	PRtMsLt	0	0	5.183	2.37379	12			7.7913		2.96186	17
SR223_Birdge_DT_0001_pert1	8	34	PLtMsLt	0	1	12.717	3.66869	26			6.017		2.58904	13
SR223_Birdge_DT_0001_pert2	8	35	TmMsLt	0	1	4.508	2.17249	12			4.0164		2.0059	11
SR223_Birdge_DT_0001_pert4	8	37	PRtMsRt	0	1	5.3164	2.41045	12			5.3164		2.41045	12
SR223_Birdge_DT_0001_pert5	8	38	PRtMsLt	0	1	4.6164	2.20677	10			4.6164		2.20677	10
SR223_Birdge_DT_0001_pert6	8	39	PLtMsLt	0	1	4.8914	2.29025	12			3.8747		1.95408	10
BP572_Park_Pert_DT_0001_pert1	9	1	TmMsRt	1	1	7.6913	2.94323	15			8.858		3.14698	17
BP572_Park_Pert_DT_0001_pert2	9	2	PLtMsLt	1	1	4.65	2.21723	10			4.65		2.21723	10
BP572_Park_Pert_DT_0001_pert4	9	4	PLtMsLt	1	1	9.2913	3.21588	19			8.658		3.11403	18
BP572_Park_Pert_DT_0001_pert5	9	5	PRtMsRt	1	1	4.5166	2.17524	10			4.5166		2.17524	10
BP572_Park_Pert_DT_0002_pert1	9	6	TmMsLt	1	1	4.4163	2.14284	11			3.383		1.7583	9
BP572_Park_Pert_DT_0002_pert2	9	7	PRtMsRt	1	1	4.3333	2.11547	10			5.4		2.43296	12
BP572_Park_Pert_DT_0002_pert4	9	9	PLtToRt	1	1	4.633	2.21195	10			7.2497		2.85792	15
BP572_Park_Pert_DT_0002_pert5	9	10	PRtMsRt	1	1	4.7917	2.26054	10			5.3417		2.4173	11
BP572_Park_Pert_DT_0003_pert1	9	11	PLtMsRt	1	1	5.8256	2.54241	12			10.109		3.33757	20
BP572_Park_Pert_DT_0003_pert2	9	12	TmMsLt	1	1	4.1923	2.06774	9			13.1256		3.71431	26
BP572_Park_Pert_0001_pert1	9	17	PLtMsRt	1	0	4.7493	2.24771	10			4.2243		2.07871	9
BP572_Park_Pert_0001_pert3	9	19	TmMsLt	1	0	4.158	2.05589	10			10.3413		3.37035	22
BP572_Park_Pert_0001_pert4	9	20	TmMsLt	1	0	4.2327	2.08158	10			5.2827		2.40128	12
BP572_Park_Pert_0001_pert5	9	21	PLtMsRt	1	0	15.25	3.93074	29			15.775		3.97957	30
BP572_Park_Pert_0002_pert1	9	24	TmMsRt	1	0	3.9423	1.97904	9			10.1756		3.34704	21
BP572_Park_Pert_0002_pert2	9	25	TmMsRt	1	0	3.6506	1.86813	8			5.2006		2.37868	11
BP572_Park_Pert_0002_pert3	9	26	PRtMsRt	1	0	4.4006	2.1377	10			4.4006		2.1377	10
BP572_Park_Pert_0002_pert5	9	28	TmMsLt	1	0	4.1833	2.06464	10			4.1833		2.06464	10
BP572_Park_Pert_0002_pert6	9	29	TmMsLt	1	0	9.425	3.23649	19			4.7166		2.23775	10
BP572_Park_Pert_0002_pert7	9	30	PRtMsRt	1	0	4.6	2.20163	10			6.7083		2.74595	14
BP572_Park_Pert_0003_pert1	9	31	TmMsLt	1	0	4.0497	2.01782	10			5.5997		2.48535	13
BP572_Park_Pert_0003_pert2	9	32	PRtMsRt	1	0	4.6584	2.21983	10			5.675		2.50462	12
BP572_Park_Pert_0003_pert5	9	35	TmMsRt	1	0	8.3254	3.05752	17			4.1837		2.06478	9	no deviation
BP572_Park_Pert_0003_pert6	9	36	TmMsRt	1	0	3.2087	1.68199	7					NaN			not found
BP572_Park_Pert_0003_pert7	9	37	TmMsRt	1	0	4.7834	2.25804	10					NaN		no deviation	not found
BP572_Bridge_DT_0002_pert4	9	40	PLtMsRt	1	1	4.25	2.08746	9			8.8167		3.14024	18
BP572_Bridge_DT_0003_pert2	9	42	PLtMsRt	1	1	4.0584	2.02091	9			7.6667		2.93861	16
BP572_Bridge_DT_0004_pert2	9	44	PRtMsRt	1	1	5.9503	2.57296	13			5.0003		2.32201	11
BP572_Bridge_DT_0004_pert3	9	45	PRtMsLt	1	1	6.317	2.65924	13			5.8003		2.53613	12
BP572_Bridge_0007_pert1	9	62	PRtMsRt	1	0	3.6493	1.86762	8	no deviation		4.1826		2.0644	9
BP572_Bridge_0007_pert5	9	66	PRtMsRt	1	0	14.1993	3.82775	29			5.2076		2.38062	11
DB853_Bridge_DT_0004_pert2	10	1	TmMsRt	1	1	24.4657	4.61269	37					NaN			not found
DB853_Bridge_DT_0004_pert3	10	2	TmMsRt	1	1		NaN						NaN
DB853_Bridge_0001_pert2	10	4	TmMsRt	1	0	3.90936	1.96693	9			4.47536		2.162	10
DB853_Bridge_0001_pert3	10	5	PRtMsLt	1	0	4.43036	2.14742	9			5.57236		2.47829	11
DB853_Bridge_0001_pert5	10	6	TmMsLt	1	0	6.57866	2.71779	12			4.77866		2.25661	9
DB853_Bridge_0001_pert6	10	7	PLtMsLt	1	0	5.93314	2.5688	11			6.52514		2.70601	12
DB853_Bridge_0003_pert1	10	9	TmMsLt	1	0	7.78638	2.96095	13			10.4194		3.3812	17
DB853_Bridge_0003_pert2	10	10	TmMsRt	1	0	5.28692	2.40243	10			6.61192		2.72507	12
DB853_Bridge_0003_pert3	10	11	PRtMsLt	1	0	4.7246	2.24019	9			5.9996		2.58487	11
DB853_Bridge_0004_pert1	10	12	PRtMsRt	1	0	5.05607	2.33802	9			6.93107		2.79308	12
DB853_Park_DT_0001_pert2	10	13	TmMsLt	1	1	5.35	2.41954	10			6.583		2.71875	12
DB853_Park_DT_0001_pert3	10	14	PRtMsLt	1	1	5.474	2.4526	10			4.899		2.29249	9
DB853_Park_DT_0001_pert6	10	15	TmMsRt	1	1	5.775	2.52982	11			4.491		2.16704	9
DB853_Park_DT_0002_pert3	10	16	PRtMsLt	1	1	4.025	2.00899	8			5.842		2.54646	11
DB853_Park_DT_0002_pert4	10	17	PLtMsRt	1	1	4.809	2.26574	9			4.809		2.26574	9
DB853_Park_DT_0002_pert5	10	18	TmMsLt	1	1	5.242	2.39012	10			5.242		2.39012	10
DB853_Park_DT_0003_pert1	10	19	TmMsRt	1	1	4.058	2.02077	8			4.691		2.2299	9
DB853_Park_DT_0003_pert2	10	20	PLtToRt	1	1	5.233	2.38764	10			5.233		2.38764	10
DB853_Park_DT_0003_pert3	10	21	TmMsLt	1	1	1.291	0.368489	3	no deviation				NaN			not found
DB853_Park_DT_0003_pert4	10	22	TmMsRt	1	1	18.941	4.24344	34			6.833		2.77252	13
DB853_Park_0001_pert2	10	23	PLtMsLt	1	0	8.7	3.12102	15			5.517		2.46388	10
DB853_Park_0001_pert5	10	24	TmMsLt	1	0		NaN		Not enough samples				NaN		Not enough samples
DB853_Park_0002_pert5	10	26	TmMsLt	1	0	20.309	4.34405	36	no deviation		5.392		2.43082	10	no deviation
DB853_Park_0002_pert6	10	27	TmMsRt	1	0		NaN						NaN
DB853_Park_0002_pert7	10	28	TmMsRt	1	0		NaN			not found	4.092		2.03281	8	no deviation
DB853_Park_0002_pert8	10	29	PLtToRt	1	0	6.867	2.77968	12	no deviation		5.034		2.33171	9
DB853_Park_0003_pert1	10	30	PLtMsLt	1	0	4.434	2.14861	8			6.317		2.65924	11
DB853_Park_0003_pert6	10	32	PLtToRt	1	0	4.266	2.09288	8			7.5		2.90689	13
HZ327_Birdge_Pert_0001_pert1	11	1	PLtMsLt	1	0	4.759	2.25066	10			5.326		2.41305	11
HZ327_Birdge_Pert_0001_pert2	11	2	PRtMsRt	1	0	5.142	2.36233	10			4.584		2.19661	9
HZ327_Birdge_Pert_0001_pert3	11	3	PLtMsRt	1	0	4.534	2.18078	9			4.534		2.18078	9
HZ327_Birdge_Pert_0001_pert4	11	4	TmMsLt	1	0	5.35	2.41954	12			8.175		3.03122	17
HZ327_Birdge_Pert_0001_pert5	11	5	PLtMsRt	1	0	4.301	2.10467	9			4.826		2.27083	10
HZ327_Birdge_Pert_0001_pert6	11	6	TmMsLt	1	0	6.609	2.72443	13			3.809		1.92941	8	no deviation
HZ327_Birdge_Pert_0001_pert7	11	7	PLtToRt	1	0	6.643	2.73183	13			5.534		2.46832	11
HZ327_Birdge_Pert_0001_pert8	11	8	PRtMsRt	1	0	5.992	2.58304	12			4.892		2.29042	10
HZ327_Birdge_Pert_0001_pert9	11	9	TmMsRt	1	0	10.201	3.35064	20			20.218		4.33757	39
HZ327_Birdge_Pert_0002_pert1	11	10	PRtMsRt	1	0	4.742	2.2455	10			4.742		2.2455	10
HZ327_Birdge_Pert_0002_pert2	11	11	PLtMsLt	1	0	4.917	2.29778	10			4.384		2.13225	9
HZ327_Birdge_Pert_0002_pert3	11	12	PRtMsLt	1	0	4.517	2.17536	9			4.517		2.17536	9
HZ327_Birdge_Pert_0002_pert4	11	13	TmMsLt	1	0	4.425	2.14568	9			8.3		3.05311	16
HZ327_Birdge_Pert_DT_0001_pert1	11	14	TmMsRt	1	1	4.05	2.01792	9					NaN		no deviation	not found
HZ327_Birdge_Pert_DT_0001_pert2	11	15	PLtMsLt	1	1	4.767	2.25308	10			4.767		2.25308	10
HZ327_Birdge_Pert_DT_0001_pert3	11	16	PLtMsLt	1	1	5.409	2.43536	11			6.476		2.6951	13
HZ327_Birdge_Pert_DT_0001_pert4	11	17	PLtMsLt	1	1	5.017	2.32682	10			7.134		2.83471	14
HZ327_Birdge_Pert_DT_0001_pert6	11	19	PLtMsRt	1	1	4.65	2.21723	10			7.4		2.88753	15
HZ327_Birdge_Pert_DT_0001_pert7	11	20	TmMsLt	1	1	4.875	2.2854	10			14.542		3.86215	28
HZ327_Birdge_Pert_DT_0001_pert8	11	21	PLtMsRt	1	1	6.35	2.66676	13			7.425		2.89239	15
HZ327_Birdge_Pert_DT_0002_pert1	11	22	PRtMsLt	1	1	4.359	2.124	9			4.359		2.124	9
HZ327_Birdge_Pert_DT_0002_pert4	11	25	TmMsRt	1	1	5.65	2.49825	13			5.108		2.35276	12
HZ327_Park_Pert_DT_0001_pert1	11	26	PRtMsLt	1	1	14.392	3.8472	27			6.117		2.61282	12
HZ327_Park_Pert_DT_0001_pert10	11	27	TmMsRt	1	1	5.492	2.45733	12			3.908		1.96643	9
HZ327_Park_Pert_DT_0001_pert2	11	28	PRtMsLt	1	1	11.683	3.54634	22			4.542		2.18333	9
HZ327_Park_Pert_DT_0001_pert3	11	29	PRtMsRt	1	1	7.3	2.8679	14			5.117		2.3553	10
HZ327_Park_Pert_DT_0001_pert4	11	30	PRtMsRt	1	1	4.15	2.05311	9			12.642		3.66015	25
HZ327_Park_Pert_DT_0001_pert5	11	31	TmMsLt	1	1	5.483	2.45497	11					NaN			not found
HZ327_Park_Pert_DT_0001_pert6	11	32	TmMsLt	1	1	4.425	2.14568	10			3.383		1.7583	8
HZ327_Park_Pert_DT_0001_pert7	11	33	PLtMsLt	1	1	4.9	2.29278	10			5.966		2.57676	12
HZ327_Park_Pert_DT_0002_pert1	11	36	PLtMsLt	1	1	6.25	2.64386	12			5.709		2.51324	11
HZ327_Park_Pert_DT_0002_pert2	11	37	PRtMsRt	1	1	3.967	1.98805	8			5.025		2.32912	10
HZ327_Park_Pert_DT_0002_pert3	11	38	TmMsLt	1	1	4.842	2.2756	10			12.375		3.62936	24
HZ327_Park_Pert_DT_0002_pert4	11	39	TmMsRt	1	1	4.375	2.12928	10			5.433		2.44175	12
HZ327_Park_Pert_0001_pert1	11	40	PLtMsLt	1	0	5.334	2.41522	11			4.825		2.27053	10
HZ327_Park_Pert_0001_pert2	11	41	TmMsRt	1	0	4.226	2.07929	10			4.226		2.07929	10
HZ327_Park_Pert_0001_pert3	11	42	PLtMsRt	1	0	4.742	2.2455	10			4.217		2.07622	9
HZ327_Park_Pert_0001_pert4	11	43	TmMsLt	1	0	4.35	2.12102	10			17.292		4.11203	35
HZ327_Park_Pert_0001_pert5	11	44	PLtMsRt	1	0	4.225	2.07895	9			9.384		3.2302	19
HZ327_Park_Pert_0001_pert6	11	45	PLtMsLt	1	0	6.583	2.71875	13			5.008		2.32423	10
HZ327_Park_Pert_0001_pert7	11	46	TmMsRt	1	0	4.392	2.13488	10			6.467		2.6931	14
HZ327_Park_Pert_0001_pert8	11	47	PRtMsLt	1	0	10.025	3.32553	20			4.825		2.27053	10
HZ327_Park_Pert_0001_pert9	11	48	TmMsRt	1	0	4.3	2.10434	10					NaN		no deviation	not found
HZ327_Park_Pert_0002_pert1	11	49	PLtMsLt	1	0	4.85	2.27798	10			5.367		2.42412	11
HZ327_Park_Pert_0002_pert2	11	50	PLtMsLt	1	0	4.833	2.27292	10			5.358		2.42169	11
HZ327_Park_Pert_0002_pert3	11	51	PLtMsLt	1	0	5.934	2.569	12			11.175		3.4822	22
LB450_Bridge_0001_pert1	12	1	PRtMsRt	1	0	6.03267	2.5928	13			6.03267		2.5928	13
LB450_Bridge_0001_pert6	12	2	PRtMsLt	1	0	16.058	4.00522	31			6.04967		2.59686	12
LB450_Bridge_0002_pert1	12	3	TmMsRt	1	0	7.32467	2.87276	15			13.2163		3.72425	25
LB450_Bridge_0002_pert2	12	4	PLtMsLt	1	0	15.5583	3.95962	28			10.8833		3.44405	20
LB450_Bridge_0002_pert4	12	5	PLtMsLt	1	0	9.30833	3.21852	18			4.95		2.30743	10
LB450_Bridge_0003_pert1	12	6	PLtMsRt	1	0	4.99167	2.31952	9			5.65833		2.50038	10
LB450_Bridge_DT_0002_pert3	12	7	PLtMsLt	1	1	4.98333	2.31711	10			5.54166		2.47032	11
LB450_Bridge_DT_0002_pert4	12	8	PLtMsRt	1	1	4.99166	2.31952	10			4.99166		2.31952	10
LB450_Bridge_DT_0002_pert5	12	9	PRtMsRt	1	1	5.09966	2.3504	11			6.14966		2.62051	13
LB450_Bridge_DT_0003_pert1	12	10	PRtMsLt	1	1	4.05034	2.01804	8			4.617		2.20696	9
LB450_Bridge_DT_0003_pert3	12	11	PLtMsLt	1	1	5.35834	2.42179	11			4.83334		2.27302	10
LB450_Bridge_DT_0003_pert4	12	12	PRtMsRt	1	1	4.73367	2.24296	10			6.32534		2.66114	13
LB450_Bridge_DT_0003_pert5	12	13	PLtMsRt	1	1	4.30834	2.10713	9			4.85		2.27798	10
LB450_Park_0001_pert3	12	14	TmMsLt	1	0		NaN		no deviation	not found	2.34166		1.22753	5	no deviation
LB450_Park_0001_pert4	12	15	TmMsLt	1	0	4.241	2.0844	8			6.57433		2.71684	12
LB450_Park_0001_pert5	12	16	PRtMsRt	1	0		NaN		no deviation	not found	11.5997		3.53601	21
LB450_Park_0002_pert1	12	17	PRtToLt	1	0	4.52567	2.17813	8	no deviation		5.72567		2.51744	10
LB450_Park_0002_pert6	12	18	TmMsLt	1	0		NaN		no deviation	not found			NaN			not found
LB450_Park_0002_pert7	12	19	TmMsLt	1	0		NaN		no deviation	not found	21.1837		4.40488	39
LB450_Park_0003_pert1	12	20	PRtMsLt	1	0	5.25067	2.3925	10	no deviation		6.434		2.68572	12
LB450_Park_0003_pert5	12	21	TmMsRt	1	0	5.625	2.49185	11	no deviation		4.54167		2.18322	9
LB450_Park_0003_pert6	12	22	PLtMsLt	1	0	5.55867	2.47474	11			4.97533		2.31479	10
LB450_Park_DT_0001_pert1	12	23	PLtMsRt	1	1	4.85867	2.28056	9			6.07534		2.60297	11
LB450_Park_DT_0001_pert5	12	24	TmMsLt	1	1	3.59134	1.84452	7			15.833		3.98486	30
LB450_Park_DT_0001_pert6	12	25	TmMsRt	1	1	3.80834	1.92916	8			22.6417		4.50091	44	no deviation
LB450_Park_DT_0001_pert7	12	26	TmMsRt	1	1		NaN						NaN
LB450_Park_DT_0002_pert1	12	27	TmMsRt	1	1	6.83266	2.77245	13			21.1327		4.4014	38
LB450_Park_DT_0002_pert2	12	28	PRtMsLt	1	1		NaN						NaN
LB450_Park_DT_0002_pert5	12	29	PRtMsLt	1	1	4.32466	2.11259	9			12.8497		3.68366	26
LB450_Park_DT_0003_pert3	12	30	TmMsRt	1	1	4.38386	2.1322	9			3.2672		1.70805	7
LO588_Park_Pert_DT_0001_pert3	13	3	PLtMsLt	1	1	4.94176	2.30502	10			5.46676		2.45069	11
LO588_Park_Pert_DT_0001_pert4	13	4	TmMsRt	1	1	4.09834	2.03504	9			8.11434		3.02047	16
LO588_Park_Pert_DT_0001_pert5	13	5	PRtMsRt	1	1	6.50372	2.70127	13			7.05372		2.81838	14
LO588_Park_Pert_DT_0001_pert6	13	6	PLtMsLt	1	1	5.30794	2.40815	11			4.75794		2.25034	10
LO588_Park_Pert_DT_0001_pert7	13	7	PRtMsLt	1	1	5.41163	2.43606	11			5.98663		2.58174	12
LO588_Park_Pert_DT_0002_pert1	13	9	PLtMsLt	1	1	12.9376	3.6935	24			13.5046		3.75538	25
LO588_Park_Pert_DT_0002_pert2	13	10	TmMsLt	1	1	4.51657	2.17523	11			12.8996		3.68925	26
LO588_Park_Pert_DT_0002_pert3	13	11	TmMsRt	1	1	4.51279	2.17402	11			4.51279		2.17402	11
LO588_Park_Pert_DT_0002_pert4	13	12	TmMsLt	1	1	4.25174	2.08805	8			4.84374		2.27612	9
LO588_Park_Pert_DT_0002_pert5	13	13	PRtMsLt	1	1	4.44475	2.1521	9			4.44475		2.1521	9
LO588_Park_Pert_0001_pert1	13	14	PLtMsLt	1	0	5.40078	2.43317	11			4.85078		2.27822	10
LO588_Park_Pert_0001_pert2	13	16	PRtMsLt	1	0	3.73768	1.90214	8			5.86268		2.55156	12
LO588_Park_Pert_0001_pert3	13	17	TmMsRt	1	0	4.49092	2.16701	11			4.49092		2.16701	11
LO588_Park_Pert_0001_pert4	13	18	PLtMsRt	1	0	6.41262	2.68091	13			4.78762		2.25931	10
LO588_Park_Pert_0001_pert5	13	19	TmMsRt	1	0	4.74468	2.24631	11			6.29468		2.65413	14
LO588_Park_Pert_0001_pert6	13	20	TmMsLt	1	0	4.64031	2.21422	10			4.09031		2.03221	9
LO588_Park_Pert_0001_pert7	13	21	PLtMsLt	1	0	5.02667	2.3296	11			4.49367		2.16789	10
LO588_Park_Pert_0001_pert8	13	22	PRtMsLt	1	0	5.14306	2.36263	11			5.69306		2.5092	12
LO588_Park_Pert_0001_pert9	13	23	PRtToLt	1	0	4.71197	2.23633	10			5.76197		2.52656	12
LO588_Park_Pert_0002_pert1	13	24	TmMsRt	1	0	3.93678	1.97702	9			25.3028		4.66122	49
LO588_Park_Pert_0002_pert2	13	25	PLtMsLt	1	0		NaN						NaN
LO588_Park_Pert_0002_pert3	13	26	PRtMsRt	1	0	6.92763	2.79236	14			5.31163		2.40915	11
LO588_Park_Pert_0002_pert4	13	27	TmMsLt	1	0	4.57275	2.19306	12			7.79775		2.96306	18
LO588_Park_Pert_0002_pert5	13	28	TmMsRt	1	0	4.34114	2.11807	10			3.83314		1.93853	9
LO588_Birdge_Pert_DT_0001_pert1	13	29	PRtMsRt	1	1	4.94538	2.30608	10			13.2534		3.72829	25
LO588_Birdge_Pert_DT_0001_pert2	13	31	TmMsLt	1	1	3.74827	1.90623	9			5.30727		2.40797	12
LO588_Birdge_Pert_DT_0001_pert3	13	32	TmMsLt	1	1	3.80364	1.92738	10			4.83664		2.274	12
LO588_Birdge_Pert_DT_0001_pert4	13	33	TmMsLt	1	1	5.17752	2.37226	13			6.80252		2.76607	16
LO588_Birdge_Pert_DT_0001_pert5	13	34	PLtMsRt	1	1	7.59006	2.92411	16			8.16506		3.02946	17
LO588_Birdge_Pert_DT_0001_pert6	13	35	PLtMsLt	1	1	4.82073	2.26925	10			5.92872		2.56772	12
LO588_Birdge_Pert_DT_0001_pert7	13	36	TmMsRt	1	1	4.52053	2.17649	11			6.62053		2.72695	15
LO588_Birdge_Pert_DT_0001_pert8	13	37	PRtMsRt	1	1	4.93445	2.30289	11			6.02645		2.59131	13
LO588_Birdge_Pert_DT_0001_pert9	13	38	PRtMsRt	1	1	4.42919	2.14704	10			17.8462		4.15754	34
LO588_Birdge_Pert_0001_pert1	13	42	PRtMsRt	1	0	4.83541	2.27364	10			5.42741		2.44026	11
LO588_Birdge_Pert_0001_pert3	13	44	PRtMsLt	1	0	3.83343	1.93864	8			4.40843		2.14026	9
LO588_Birdge_Pert_0001_pert4	13	45	PRtMsLt	1	0	4.99787	2.32131	10			5.55587		2.47401	11
LO588_Birdge_Pert_0001_pert5	13	46	PRtMsLt	1	0	7.81628	2.96648	14			8.39128		3.06889	15
LO588_Birdge_Pert_0001_pert6	13	47	PRtMsRt	1	0	6.15251	2.62118	12			5.59351		2.48375	11
LO588_Birdge_Pert_0001_pert8	13	49	TmMsRt	1	0	3.94627	1.98049	10			3.94627		1.98049	10
LO588_Birdge_Pert_0002_pert1	13	50	TmMsRt	1	0	5.79724	2.53537	13			4.73024		2.24191	11
LO588_Birdge_Pert_0002_pert2	13	51	PRtMsLt	1	0	4.31456	2.10921	9			4.31456		2.10921	9
LO588_Birdge_Pert_0002_pert3	13	52	PRtMsLt	1	0	3.81693	1.93241	8			16.1249		4.01122	30
LO588_Birdge_Pert_0002_pert4	13	53	TmMsRt	1	0	5.29801	2.40545	11			4.72301		2.23971	10
MM494_Birdge_Pert_0001_pert1	14	1	PRtMsRt	1	0	5.849	2.54819	12			6.408		2.67987	13
MM494_Birdge_Pert_0001_pert2	14	2	PLtMsRt	1	0	6.466	2.69287	12			10.199		3.35036	18
MM494_Birdge_Pert_0001_pert3	14	3	PLtMsLt	1	0	7.341	2.87598	13			5.549		2.47223	10
MM494_Birdge_Pert_0001_pert4	14	4	TmMsRt	1	0	2.808	1.48954	8			8.3		3.05311	18
MM494_Birdge_Pert_0001_pert5	14	5	PRtMsLt	1	0	4.966	2.31208	9			6.266		2.64754	11
MM494_Birdge_Pert_0001_pert6	14	6	PLtMsRt	1	0	5.016	2.32654	10			4.441		2.15088	9
MM494_Birdge_Pert_0001_pert7	14	7	PRtMsRt	1	0	8.958	3.16318	16			6.533		2.70775	12
MM494_Birdge_Pert_0001_pert8	14	8	PLtMsRt	1	0	8.133	3.02379	15			12.3		3.62059	22
MM494_Birdge_Pert_0002_pert1	14	9	PLtMsLt	1	0	5.742	2.52155	11			5.742		2.52155	11
MM494_Birdge_Pert_0002_pert4	14	12	TmMsRt	1	0		NaN						NaN
MM494_Birdge_Pert_DT_0001_pert1	14	13	PRtMsLt	1	1	6.142	2.61871	12			6.142		2.61871	12
MM494_Birdge_Pert_DT_0001_pert2	14	14	PLtMsRt	1	1	12.417	3.63424	21			5.159		2.36709	9
MM494_Birdge_Pert_DT_0001_pert3	14	15	PRtMsRt	1	1	4.842	2.2756	10			4.842		2.2756	10
MM494_Birdge_Pert_DT_0001_pert4	14	16	TmMsLt	1	1	3.734	1.90072	8			22.725		4.50621	43
MM494_Birdge_Pert_DT_0001_pert6	14	17	TmMsLt	1	1	9.958	3.31586	20					NaN		no deviation	not found
MM494_Birdge_Pert_DT_0001_pert8	14	19	PLtMsRt	1	1	4.542	2.18333	9			4.542		2.18333	9
MM494_Birdge_Pert_DT_0001_pert9	14	20	PRtMsRt	1	1	4.925	2.30012	10			5.492		2.45733	11
MM494_Birdge_Pert_DT_0002_pert1	14	21	PRtMsRt	1	1	6.849	2.77589	13			7.991		2.99838	15
MM494_Birdge_Pert_DT_0002_pert2	14	22	PRtMsRt	1	1	5.775	2.52982	11			5.2		2.37851	10
MM494_Birdge_Pert_DT_0002_pert3	14	23	TmMsRt	1	1	12.192	3.60786	22			4.675		2.22497	9
MM494_Birdge_Pert_DT_0002_pert4	14	24	PLtMsRt	1	1	4.766	2.25278	9			11.766		3.55655	21
MM494_Park_Pert_DT_0001_pert1	14	25	PRtToLt	1	1	10.025	3.32553	14
MM494_Park_Pert_DT_0001_pert3	14	27	TmMsLt	1	1	5.066	2.34085	9			4.441		2.15088	8
MM494_Park_Pert_DT_0001_pert4	14	28	PRtMsRt	1	1	10.224	3.35389	17	no deviation		5.324		2.41251	9
MM494_Park_Pert_DT_0001_pert5	14	29	TmMsLt	1	1	8.599	3.10417	16			9.232		3.20664	17
NW107_ParkMost_Pert_DT_0002_pert1	15	1	PRtMsRt	1	1	5.374	2.426	12			4.882		2.28747	11
NW107_ParkMost_Pert_DT_0002_pert2	15	2	PLtMsLt	1	1	10.749	3.42613	22	no deviation		11.299		3.49812	23
NW107_ParkMost_Pert_DT_0003_pert1	15	3	PRtMsRt	1	1	5.633	2.4939	11			6.233		2.63993	12
NW107_ParkMost_Pert_DT_0003_pert2	15	4	PRtToLt	1	1	6.734	2.75146	14			5.209		2.38101	11
NW107_ParkMost_Pert_DT_0003_pert4	15	5	PRtToLt	1	1	11.95	3.57894	23			4.942		2.3051	10
NW107_ParkMost_Pert_DT_0003_pert5	15	6	PRtToLt	1	1	9.367	3.22759	19			7.825		2.96809	16
NW107_ParkMost_Pert_DT_0004_pert1	15	7	PLtMsRt	1	1	3.609	1.8516	8			9.35		3.22497	18
NW107_ParkMost_Pert_DT_0004_pert4	15	8	PLtMsRt	1	1	6.275	2.64962	13			5.717		2.51526	12
NW107_ParkMost_Pert_0001_pert1	15	9	PRtMsLt	1	0	6.941	2.79514	14			4.3		2.10434	9
NW107_ParkMost_Pert_0001_pert5	15	10	PLtMsLt	1	0	3.8	1.926	8	no deviation		4.325		2.1127	9
NW107_ParkMost_Pert_0004_pert1	15	11	PLtMsLt	1	0	5.142	2.36233	12			4.592		2.19912	11
NW107_ParkMost_Pert_0005_pert1	15	12	PLtToRt	1	0	4.808	2.26544	10			4.291		2.10131	9
NW107_Bridge_0002_pert1	15	13	PLtToRt	1	0	6.833	2.77252	14			6.833		2.77252	14
NW107_Bridge_0003_pert1	15	14	PLtMsRt	1	0	7.133	2.83451	15			7.133		2.83451	15
NW107_Bridge_0003_pert4	15	15	PLtMsRt	1	0	12.825	3.68089	26			7.725		2.94953	16
NW107_Bridge_DT_0002_pert1	15	16	PRtMsRt	1	1	9.266	3.21195	19			10.283		3.36219	21
NW107_Bridge_DT_0003_pert1	15	17	PLtMsRt	1	1	4.683	2.22743	10			4.683		2.22743	10
SB719_Bridge_Pert_DT_0003_pert1	16	2	PLtMsLt	1	1	25.942	4.69722	42			6.25		2.64386	10
SB719_Bridge_Pert_0001_pert1	16	3	PRtMsRt	1	0		NaN			not found	5.351		2.41981	10
SB719_Bridge_Pert_0002_pert1	16	4	PLtMsLt	1	0	7.049	2.81742	11	no deviation		6.358		2.66857	10
SB719_Park_Pert_0001_pert1	16	5	PRtToLt	1	0	10.517	3.39465	15			5.883		2.55655	9
SB719_Park_Pert_0001_pert3	16	6	TmMsLt	1	0		NaN			not found	5.35		2.41954	9
SB719_Park_Pert_0001_pert6	16	8	TmMsRt	1	0	4.925	2.30012	10			8.342		3.06039	16
SB719_Park_Pert_0001_pert7	16	9	PLtMsRt	1	0	4.516	2.17505	9			14.6		3.8679	26
SB719_Park_Pert_0002_pert1	16	10	TmMsRt	1	0	5.976	2.57918	11			5.376		2.42653	10
SB719_Park_Pert_0002_pert2	16	11	PLtMsLt	1	0	15.068	3.91342	27			5.326		2.41305	10
SB719_Park_Pert_0002_pert4	16	12	TmMsLt	1	0	9	3.16993	17			10.617		3.4083	20
SB719_Park_Pert_0002_pert5	16	13	TmMsRt	1	0	3.984	1.99422	9			5.068		2.34142	11
SB719_Park_Pert_0002_pert6	16	14	PRtMsLt	1	0	8.934	3.15931	17			6.109		2.61094	12
SB719_Park_Pert_0003_pert1	16	15	PLtMsLt	1	0	5.117	2.3553	10	no deviation		5.117		2.3553	10
SB719_Park_Pert_0003_pert3	16	16	PRtMsRt	1	0	20.892	4.38488	39			6.076		2.60312	12
SB719_Park_Pert_DT_0001_pert1	16	17	PRtMsRt	1	1	15.392	3.94411	27	no deviation		4.742		2.2455	9
SB719_Park_Pert_DT_0002_pert1	16	18	TmMsRt	1	1	3.95	1.98185	9			5.708		2.51299	12
SB719_Park_Pert_DT_0002_pert2	16	19	TmMsLt	1	1	7.841	2.97104	14			7.841		2.97104	14
SB719_Park_Pert_DT_0002_pert4	16	20	PRtMsLt	1	1	3.867	1.95121	8			7.883		2.97874	15
SB719_Park_Pert_DT_0003_pert1	16	21	TmMsRt	1	1	4.625	2.20945	9					NaN			not found
SB719_Park_Pert_DT_0003_pert2	16	22	PLtMsLt	1	1		NaN		no deviation	not found	5.075		2.34341	10
TB954_Park_DT_0001_pert1	17	1	PRtMsLt	1	1	13.3837	3.7424	23			5.492		2.45733	10
TB954_Park_DT_0001_pert5	17	2	PLtMsRt	1	1	12.7247	3.66956	26			12.7247		3.66956	26
TB954_Park_DT_0001_pert7	17	3	TmMsLt	1	1	3.88334	1.9573	9			2.4		1.26303	6	no deviation
TB954_Park_DT_0002_pert1	17	4	PRtMsLt	1	1	6.46733	2.69317	13			13.584		3.76384	26
TB954_Park_DT_0002_pert4	17	5	PRtMsLt	1	1	25.5087	4.67292	47			4.30866		2.10724	9
TB954_Park_DT_0002_pert6	17	6	TmMsLt	1	1		NaN		no deviation	not found			NaN		no deviation	not found
TB954_Park_DT_0002_pert7	17	7	TmMsLt	1	1	18.859	4.23718	35					NaN		no deviation	not found
TB954_Park_DT_0003_pert1	17	8	TmMsLt	1	1	3.09234	1.6287	7			15.2257		3.92843	30
TB954_Park_DT_0003_pert2	17	9	TmMsLt	1	1	3.90834	1.96656	9			5.36667		2.42403	12
TB954_Park_DT_0003_pert3	17	10	PLtMsLt	1	1	10.817	3.43523	21			20.5753		4.36284	39
TB954_Park_DT_0004_pert1	17	11	PLtMsLt	1	1	5.09133	2.34804	11			4.07467		2.02668	9
TB954_Park_DT_0004_pert6	17	12	PLtMsLt	1	1	8.108	3.01935	16			9.74967		3.28535	19
TB954_Park_DT_0005_pert1	17	13	PRtMsRt	1	1	5.325	2.41278	12			5.80833		2.53812	13
TB954_Park_DT_0005_pert7	17	14	TmMsRt	1	1	5.892	2.55876	12			6.40866		2.68002	13
TB954_Park_0001_pert1	17	15	PLtMsRt	1	0	10.1667	3.34578	21	no deviation		9.14167		3.19246	19
TB954_Park_0001_pert4	17	16	TmMsRt	1	0	4.4	2.1375	10			4.4		2.1375	10
TB954_Park_0001_pert5	17	17	PRtMsLt	1	0	24.8	4.63227	51			6.93333		2.79355	15
TB954_Park_0001_pert7	17	18	TmMsLt	1	0	5.10833	2.35285	11			6.59167		2.72064	14	no deviation
TB954_Park_0001_pert8	17	19	PRtToLt	1	0	5.85867	2.55057	12			6.85033		2.77617	14
TB954_Park_0002_pert1	17	20	TmMsLt	1	0	4.15	2.05311	9	no deviation				NaN		no deviation	not found
TB954_Park_0002_pert2	17	21	PRtMsLt	1	0	4.29966	2.10422	9			4.29966		2.10422	9
TB954_Park_0002_pert6	17	22	TmMsRt	1	0	3.64933	1.86763	8			12.3243		3.62344	25
TB954_Park_0002_pert7	17	23	PLtMsLt	1	0	4.891	2.29013	11			5.866		2.55238	13
TB954_Birdge_0001_pert5	17	24	PRtMsLt	1	0	9.841	3.2988	21			4.466		2.15898	10
TB954_Birdge_0001_pert8	17	25	PLtToRt	1	0		NaN			not found	3.683		1.88088	8
TB954_Birdge_DT_0001_pert1	17	26	PLtMsLt	1	1	16.392	4.03492	33	no deviation		4.6		2.20163	10
TB954_Birdge_DT_0001_pert3	17	27	PRtMsRt	1	1	4.333	2.11537	10			4.333		2.11537	10
TB954_Birdge_DT_0002_pert1	17	28	PRtMsRt	1	1	6.767	2.75852	14	no deviation		6.275		2.64962	13
TC494_Bridge_Pert_DT_0001_pert1	18	1	PRtMsRt	1	1	6.267	2.64777	14			5.725		2.51728	13
TC494_Bridge_Pert_DT_0001_pert5	18	2	PLtToRt	1	1	4.967	2.31237	10			5.525		2.46597	11
TC494_Bridge_Pert_DT_0002_pert1	18	3	PRtMsLt	1	1	8.984	3.16736	17			25.009		4.64438	45
TC494_Bridge_Pert_DT_0002_pert4	18	4	PLtToRt	1	1	4.842	2.2756	10			4.317		2.11003	9
TC494_Bridge_Pert_DT_0003_pert1	18	5	PRtToLt	1	1	10.084	3.334	20			5.967		2.57701	13
TC494_Bridge_Pert_DT_0003_pert6	18	6	PRtMsLt	1	1	4.509	2.17281	9			17.492		4.12862	33
TC494_Bridge_Pert_0003_pert1	18	7	PLtMsLt	1	0	5.75	2.52356	14			7.15		2.83794	17
TC494_Bridge_Pert_0004_pert2	18	8	PRtMsRt	1	0	7.058	2.81926	15	no deviation		16.217		4.01944	33
TC494_Park_Pert_0001_pert1	18	9	PLtMsRt	1	0	4.317	2.11003	9			4.842		2.2756	10
TC494_Park_Pert_0001_pert5	18	10	TmMsRt	1	0	8.208	3.03703	16			7.641		2.93376	15
TC494_Park_Pert_0002_pert1	18	11	PLtMsLt	1	0	4.493	2.16768	10			4.493		2.16768	10
TC494_Park_Pert_0002_pert3	18	12	PLtMsLt	1	0	5.026	2.32941	11			6.051		2.59717	13
TC494_Park_Pert_0003_pert1	18	13	PRtMsLt	1	0	3.941	1.97856	8			23.491		4.55404	47
TC494_Park_Pert_0003_pert7	18	14	TmMsRt	1	0	5.307	2.4079	12			4.249		2.08712	10
TC494_Park_Pert_DT_0001_pert1	18	15	PLtMsLt	1	1	4.308	2.10702	10			10.175		3.34696	21
TC494_Park_Pert_DT_0001_pert6	18	16	PLtMsRt	1	1	4.083	2.02963	9			4.616		2.20664	10
TC494_Park_Pert_DT_0002_pert1	18	17	TmMsRt	1	1	4.592	2.19912	10					NaN		no deviation	not found
TC494_Park_Pert_DT_0002_pert2	18	18	TmMsRt	1	1	5.642	2.49621	14			2.617		1.38791	8
TC494_Park_Pert_DT_0002_pert3	18	19	TmMsLt	1	1	5.559	2.47483	13			4.509		2.17281	11
TC494_Park_Pert_DT_0002_pert4	18	20	PRtMsLt	1	1	3.851	1.94523	8			16.617		4.05459	32
TC494_Park_Pert_DT_0002_pert7	18	21	TmMsLt	1	1	4.617	2.20696	11			4.076		2.02715	10
TC494_Park_Pert_DT_0003_pert1	18	22	TmMsRt	1	1	4.284	2.09896	11			6.809		2.76744	16
TC494_Park_Pert_DT_0003_pert2	18	23	PLtMsLt	1	1	5.033	2.33142	11			6.533		2.70775	14
TC494_Park_Pert_DT_0003_pert7	18	24	TmMsRt	1	1	4.209	2.07348	9			8.309		3.05467	17	no deviation
TK157_Park_Pert_DT_0001_pert1	19	1	PRtMsRt	1	1	4.93334	2.30256	10			5.475		2.45286	11
TK157_Park_Pert_DT_0001_pert4	19	2	TmMsLt	1	1	7.12534	2.83296	13					NaN		no deviation	not found
TK157_Park_Pert_DT_0001_pert5	19	3	TmMsRt	1	1	6.98367	2.80399	12			12.792		3.67717	22	no deviation
TK157_Park_Pert_DT_0001_pert6	19	4	PLtMsLt	1	1	4.69967	2.23256	10			4.69967		2.23256	10
TK157_Park_Pert_DT_0002_pert1	19	5	PLtMsLt	1	1	4.80034	2.26314	10			5.36701		2.42412	11
TK157_Park_Pert_DT_0002_pert2	19	6	TmMsLt	1	1	5.39234	2.43091	10			5.39234		2.43091	10
TK157_Park_Pert_DT_0002_pert3	19	7	PRtMsRt	1	1	6.08367	2.60494	12			5.517		2.46388	11
TK157_Park_Pert_DT_0003_pert1	19	8	PRtMsRt	1	1	5.18333	2.37388	11			6.23333		2.64	13
TK157_Park_Pert_DT_0003_pert2	19	9	PRtMsRt	1	1	5.97466	2.57886	12	no deviation		4.92466		2.30002	10
TK157_Park_Pert_0001_pert1	19	10	PRtMsLt	1	0	3.49167	1.80392	8			11.3833		3.50885	24
TK157_Park_Pert_0001_pert4	19	11	PRtMsLt	1	0	7.925	2.98641	15			4.60833		2.20424	9
TK157_Park_Pert_0001_pert7	19	12	PRtMsRt	1	0	4.959	2.31005	10	no deviation		6.02567		2.59112	12
TK157_Park_Pert_0002_pert1	19	13	PRtMsLt	1	0	4.76667	2.25298	9			4.76667		2.25298	9
TK157_Park_Pert_0002_pert3	19	14	TmMsLt	1	0	5.16667	2.36923	10					NaN		no deviation	not found
TK157_Park_Pert_0002_pert4	19	15	PLtMsLt	1	0	5.00833	2.32433	10			5.58333		2.48113	11
TK157_Park_Pert_0002_pert7	19	16	TmMsLt	1	0	11.283	3.49608	20	no deviation				NaN		no deviation	not found
TK157_Park_Pert_0003_pert1	19	17	TmMsRt	1	0	5.09967	2.3504	11					NaN			not found
TK157_Park_Pert_0003_pert2	19	18	PRtMsLt	1	0	4.54967	2.18576	9			4.54967		2.18576	9
TK157_Park_Pert_0003_pert5	19	19	PRtMsRt	1	0	12.4083	3.63324	24			8.64167		3.11131	17
TK157_Park_Pert_0003_pert8	19	20	PRtMsRt	1	0	5.50834	2.46162	11			5.50834		2.46162	11
TK157_Bridge_Pert_0001_pert1	19	21	PRtMsRt	1	0	8.54167	3.09452	16			4.71667		2.23777	9
TK157_Bridge_Pert_0002_pert1	19	22	PRtMsLt	1	0	4.96667	2.31228	10			4.96667		2.31228	10
TK157_Bridge_Pert_0003_pert1	19	23	PLtMsRt	1	0	3.833	1.93847	8			18.3247		4.19572	35
TK157_Bridge_Pert_DT_0003_pert1	19	24	PRtMsLt	1	1	3.97567	1.9912	8			2.284		1.19156	5	no deviation
TK157_Bridge_Pert_DT_0004_pert1	19	25	PRtToLt	1	1	6.78367	2.76207	13	no deviation		4.567		2.19125	9
TK157_Bridge_Pert_DT_0005_pert1	19	26	PLtMsLt	1	1	4.74166	2.24539	10			4.74166		2.24539	10
YP850_Park_Pert_DT_0001_pert1	20	1	PLtMsRt	1	1	7.5	2.90689	11			17.933		4.16454	24
YP850_Park_Pert_DT_0001_pert4	20	2	PRtMsRt	1	1	5.866	2.55238	10			7.207		2.8494	12
YP850_Park_Pert_DT_0002_pert1	20	3	PRtMsLt	1	1	4.408	2.14012	8			5.075		2.34341	9
YP850_Park_Pert_DT_0002_pert4	20	4	PRtMsRt	1	1	7.766	2.95717	13			5.35		2.41954	9
YP850_Park_Pert_DT_0002_pert7	20	5	PLtMsRt	1	1	8.108	3.01935	14			8.108		3.01935	14
YP850_Park_Pert_DT_0003_pert1	20	6	TmMsRt	1	1	5.958	2.57483	10					NaN			not found
YP850_Park_Pert_DT_0003_pert2	20	7	TmMsLt	1	1	8.133	3.02379	14			20.849		4.38191	34
YP850_Park_Pert_DT_0003_pert3	20	8	TmMsLt	1	1	4.924	2.29983						NaN
YP850_Park_Pert_DT_0003_pert4	20	9	PRtMsRt	1	1	6.008	2.58688	11			5.392		2.43082	10
YP850_Park_Pert_DT_0003_pert6	20	10	PLtMsLt	1	1	6.966	2.80033	13			6.966		2.80033	13
YP850_Park_Pert_0001_pert1	20	11	PRtToLt	1	0	5.558	2.47457	11			5.558		2.47457	11
YP850_Park_Pert_0001_pert6	20	12	PLtToRt	1	0	6.516	2.70399	12			6.516		2.70399	12
YP850_Park_Pert_0003_pert1	20	13	PLtMsRt	1	0	10.508	3.39342	19			4.692		2.2302	9
YP850_Park_Pert_0003_pert3	20	14	TmMsLt	1	0	4.442	2.15121	9			17.475		4.12722	32
YP850_Park_Pert_0003_pert4	20	15	TmMsRt	1	0	6.409	2.6801	12			15.034		3.91016	27
YP850_Park_Pert_0003_pert6	20	17	TmMsLt	1	0	4.767	2.25308	9			5.351		2.41981	10
YP850_Park_Pert_0003_pert7	20	18	PLtMsLt	1	0	12.092	3.59598	22			5.692		2.50894	11
YP850_Park_Pert_0004_pert1	20	19	PLtMsRt	1	0	6.008	2.58688	11			14.383		3.84629	25
YP850_Bridge_Pert_0002_pert1	20	21	PRtToLt	1	0	4.224	2.07861	8			4.833		2.27292	9
YP850_Bridge_Pert_0003_pert1	20	22	PRtMsLt	1	0	4.116	2.04124	8			11.183		3.48324	20
YP850_Bridge_Pert_DT_0002_pert1	20	24	PLtToRt	1	1	24.275	4.6014	42	no deviation		6.142		2.61871	11
YP850_Bridge_Pert_DT_0003_pert1	20	25	PLtMsRt	1	1	6.951	2.79722	12	no deviation		8.801		3.13767	15
